# Supplementary material for: Discovery of miRNAs and Their Corresponding miRNA Genes in Atlantic Cod (Gadus morhua): Use of Stable miRNAs as Reference Genes Reveals Subgroups of miRNAs That Are Highly Expressed in Particular Organs
Source: PLoS One. 2016 Apr 29;11(4):e0153324. doi: 10.1371/journal.pone.0153324 (PMC4851352; doi:10.1371/journal.pone.0153324)
Supplement: S1 Table — (XLSX) [file pone.0153324.s001.xlsx]

## Sheet: Ark1
S1. Information on samples submitted for deep sequencing and accession numbers to the sequencing data in NCBI SRA database
Tissue1	sampleID	conc ng/µl2	RIN3	Total number of reads4	Adapter only reads5	Total number of trimmed reads6	Unique reads7	Acc# NCBI SRA8
White muscle	9	76	>8	2742474	31789	2307120	327739	SRR2039265
Head kidney	11	865	>8	3001819	26035	2219293	173551	SRR2039266
Gills	12	669	>8	2299948	82176	1840656	174189	SRR2039267
Skin	13	117	>8	6770751	30569	5552438	316808	SRR2039332
Intestine	15	125	7	8028539	35291	6541127	313693	SRR2039404
Brain	16	521	7	7031683	55930	5145773	306066	SRR2039435
Liver	17	555	7	5536099	46743	3632659	233435	SRR2039436
Spleen	18	356	7	6110793	43374	4986491	282094	SRR2039437
1 Tissue from where the RNA was extracted for this sample
2 RNA concentration of each sample extracted by use of mirVana miRNA isolation kit (Ambion)
3 RIN values measured using Bioanalyzer
4 Total number of reads (quality score ≥ 32) from next generation sequencing using Illumina Genome Analyzer IIx
5 Number of adapter only reads in a deep sequencing sample
6 Total number of reads in a sample after removal of adaptor only reads and removal of reads less than 18 nt after adapter trimming (size filtering).
7 Total number of unique reads in each of the deep sequencing samples
8Accession number to sequencing data from each of the samples in NCBI SRA database
