# Supplementary material for: Discovery of miRNAs and Their Corresponding miRNA Genes in Atlantic Cod (Gadus morhua): Use of Stable miRNAs as Reference Genes Reveals Subgroups of miRNAs That Are Highly Expressed in Particular Organs
Source: PLoS One. 2016 Apr 29;11(4):e0153324. doi: 10.1371/journal.pone.0153324 (PMC4851352; doi:10.1371/journal.pone.0153324)
Supplement: S2 Table — (XLSX) [file pone.0153324.s002.xlsx]

## Sheet: Ark1
S2. Forward primer sequences
	miRNA	Primer sequence 5'-3'	Assay purpose1
1	gmo-miR-17-1-5p	caaagtgcttacagtgcaggtag	Ref.genes
2	gmo-miR-25-3p	cattgcacttgtctcggtctga	Ref.genes
3	gmo-miR-93-5p	aaaagtgctgtttgtgcaggtag	Ref.genes
4	gmo-miR-210-5p	agccactgactaacgcacattg	Ref.genes
5	gmo-miR-222-3p	agctacatctggctactgggtctc	Ref.genes
6	gmo-miR-455-5p	tatgtgcccttggactacatcg	Ref.genes
7	gmo-let-7i-5p	tgaggtagtagtttgtgctgtt	Brain, Intestine
8	gmo-miR-1-3p	tggaatgtaaagaagtatgtat	Muscle
9	gmo-miR-101b-3p	tacagtactatgataactgaa	Liver
10	gmo-miR-103-3p	agcagcattgtacagggctatga	Brain
11	gmo-miR-10d-5p	taccctgtagatccgaatttgt	Spleen, Skin
12	gmo-miR-122-5p	tggagtgtgacaatggtgttt	Liver
13	gmo-miR-206-3p	tggaatgtaaggaagtgtgtgg	Muscle, Heart, Skin
14	gmo-miR-128-3p	tcacagtgaaccggtctcttt	Brain
15	gmo-miR-129-3p	aagcccttaccccaaaaagcat	Brain
16	gmo-miR-132-3p	taacagtctacagccatggtcg	Brain
17	gmo-miR-133a-3p	ttggtccccttcaaccagctgt	Muscle, Heart, Skin, Intestine
18	gmo-miR-135b-5p	tatggcttcttattcctatctg	Brain
19	gmo-miR-135d-5p	tatggctttttattcctacgtga	Brain
20	gmo-miR-140-3p	accacagggtagaaccacggaca	Gills, Heart
21	gmo-miR-143-3p	tgagatgaagcactgtagctc	Intestine
22	gmo-miR-144-5p	ggatatcatcatatactgtaagt	Head-Kidney, Spleen
23	gmo-miR-148-5p	tcagtgcattacagaactttgt	Liver, Skin
24	gmo-miR-150-5p	tctcccaatccttgtaccagtg	Gills
25	gmo-miR-153b-3p	ttgcatagtcacaaaaatgagc	Brain
26	gmo-miR-182-5p	tttggcaatggtagaactcaca	Gills
27	gmo-miR-192-5p	atgacctatgaattgacagcca	Intestine, Liver
28	gmo-miR-194b-5p	tgtaacagcatctccatatggat	Intestine, Head-kidney
29	gmo-miR-194a-5p	tgtaacagcaactccatgtgga	Intestine
30	gmo-miR-200a-3p	taacactgtctggtaacgatgt	Gills, Head-Kidney
31	gmo-miR-204-5p	ttccctttgtcatcctatgcct	Skin, Brain
32	gmo-miR-205-5p	tccttcattccaccggagtctg	Gills, Skin
33	gmo-miR-212-3p	taacagtctacagtcatggct	Brain
34	gmo-miR-219-3p	agaattgtgtatggacatctgt	Brain
35	gmo-miR-223a-5p	agtgtatttgacaagctgagct	Head-Kidney, Spleen
36	gmo-miR-26a-5p	ttcaagtaatccaggataggct	Muscle, Brain
37	gmo-miR-338-3p	tccagcatcagtgattttgttg	Brain, Muscle
38	gmo-miR-375-3p	tttgttcgttcggctcgcgtta	Head-Kidney, Gills
39	gmo-miR-429-3p	taatactgtctggtaatgccg	Head-Kidney, Gills
40	gmo-miR-449b-5p	aggcagtgcaatgttagttgac	Brain
41	gmo-miR-451-5p	aaaccgttaccattactgagt	Spleen, Head-kidney, Gills
42	gmo-miR-455-5p	tatgtgcccttggactacatcg	Gills
43	gmo-miR-458-3p	atagctctttaaatggtactgc	Head-Kidney
44	gmo-miR-499-5p	ttaagacttgcagtgatgttt	Heart, Skin
45	gmo-miR-723-3p	agacatcagataaatctgtgct	Brain
46	gmo-miR-724-5p	ttaaagggaatttgcgactgtt	Brain
47	gmo-miR-725-3p	ttcagtcattgtttctggtagt	Gills, Skin, Muscle
48	gmo-miR-736-3p	gtaagacgaacaaaaagtttgt	Heart
49	gmo-miR-7552-5p	ttacaattaaaggatatttctt	Brain
50	gmo-miR-8160a-5p	agaataatgccagcagtcggtc	Brain
51	gmo-miR-9-5-3p	taaagctagagaaccgaacgta	Brain
52	gmo-miR-11223-5p	tatagtctgtagacgcgtcaggg	Brain
53	gmo-miR-11935-3p	tctccagactggaccaggacc	Muscle, Intestine
54	gmo-miR-11272-3p	aacacttgagaaccatgagact	Muscle, Brain
55	gmo-miR-11260-3p	tagcaccggaatgtagatatca	Brain
56	gmo-miR-11183-5p	ccccaggtagagcgccttcacc	Muscle, Spleen, Intestine
1This column indicates purpose for design of an assay using this forward primer. Ref. genes
are miRNAs tested as reference genes in miRNA-qPCR while the tissues given for each
miRNA is the target tissue where these miRNAs was putatively expressed at a higher level
