# Supplementary material for: Discovery of miRNAs and Their Corresponding miRNA Genes in Atlantic Cod (Gadus morhua): Use of Stable miRNAs as Reference Genes Reveals Subgroups of miRNAs That Are Highly Expressed in Particular Organs
Source: PLoS One. 2016 Apr 29;11(4):e0153324. doi: 10.1371/journal.pone.0153324 (PMC4851352; doi:10.1371/journal.pone.0153324)
Supplement: S3 Table — (XLSX) [file pone.0153324.s003.xlsx]

## Sheet: Sheet1
S3.
Results showing read counts of each miRNA when applying Novoalign analysis (size 19-22 nt, perfect match). Mature are the dominant mature miRNAs while star are the minor mature miRNAs.
The mature miRNA sequences discovered by miRDeep was used to generate the index file used by Novoalign. These miRNAs are shown with their preliminary annotation. Final annotation is shown in S4.
To obtain normalized read counts the total counts of a particular miRNA was divided by the total number of all miRNAs in that sample and multiplied with 104.
The normalised read counts were used as a mean to select miRNAs likely to show an enriched expression level in certain tissues by comparing normalised read counts across tissues.
Cod 9 Muscel				Cod 11 Head kidney				Cod 12 Gills				Cod 13 Skin				Cod 15 Intestine				Cod 16 Brain				Cod 17 Liver				Cod 18 Spleen
	# reads	norm reads			# reads	norm reads			# reads	norm reads			# reads	norm reads			# reads	norm reads			# reads	norm reads			# reads	norm reads			# reads	norm reads
>mature_cod_let_7a	36022	454.147		>mature_cod_let_7a	75581	663.132		>mature_cod_let_7a	78275	353.901		>mature_cod_let_7a	151400	497.418		>mature_cod_let_7a	142134	396.153		>mature_cod_let_7a	128713	757.241		>mature_cod_let_7a	174341	1453.91		>mature_cod_let_7a	140267	523.426
>mature_cod_let_7c	1267	15.9737		>mature_cod_let_7c	1627	14.275		>mature_cod_let_7c	1019	4.60715		>mature_cod_let_7c	3678	12.0839		>mature_cod_let_7c	7944	22.1414		>mature_cod_let_7c	8310	48.8892		>mature_cod_let_7c	420	3.50257		>mature_cod_let_7c	1971	7.35506
>mature_cod_let_7d	393	4.95474		>mature_cod_let_7d	3899	34.209		>mature_cod_let_7d	2467	11.1539		>mature_cod_let_7d	3233	10.6219		>mature_cod_let_7d	9334	26.0155		>mature_cod_let_7d	18434	108.45		>mature_cod_let_7d	4242	35.376		>mature_cod_let_7d	4694	17.5163
>mature_cod_let_7e	17109	215.701		>mature_cod_let_7e	13091	114.858		>mature_cod_let_7e	90357	408.526		>mature_cod_let_7e	75785	248.988		>mature_cod_let_7e	57208	159.449		>mature_cod_let_7e	61481	361.703		>mature_cod_let_7e	130406	1087.52		>mature_cod_let_7e	102796	383.597
>mature_cod_let_7f	17462	220.152		>mature_cod_let_7f	14292	125.395		>mature_cod_let_7f	24447	110.531		>mature_cod_let_7f	31914	104.852		>mature_cod_let_7f	27259	75.9757		>mature_cod_let_7f	25416	149.527		>mature_cod_let_7f	42606	355.311		>mature_cod_let_7f	31251	116.617
>mature_cod_let_7g	7495	94.4931		>mature_cod_let_7g	15061	132.142		>mature_cod_let_7g	13533	61.186		>mature_cod_let_7g	18060	59.3353		>mature_cod_let_7g	18023	50.2333		>mature_cod_let_7g	25814	151.868		>mature_cod_let_7g	43756	364.902		>mature_cod_let_7g	35240	131.503
>mature_cod_let_7h	3292	41.5038		>mature_cod_let_7h	13618	119.482		>mature_cod_let_7h	7213	32.6118		>mature_cod_let_7h	10280	33.7745		>mature_cod_let_7h	11086	30.8987		>mature_cod_let_7h	16127	94.8779		>mature_cod_let_7h	23097	192.617		>mature_cod_let_7h	17088	63.7662
>mature_cod_let_7i	533	6.71979		>mature_cod_let_7i	4876	42.781		>mature_cod_let_7i	3082	13.9345		>mature_cod_let_7i	2372	7.7931		>mature_cod_let_7i	8502	23.6966		>mature_cod_let_7i	28843	169.688		>mature_cod_let_7i	1345	11.2166		>mature_cod_let_7i	2855	10.6538
>mature_cod_let_7j	71	0.895131		>mature_cod_let_7j	163	1.43013		>mature_cod_let_7j	745	3.36833		>mature_cod_let_7j	365	1.19919		>mature_cod_let_7j	457	1.27374		>mature_cod_let_7j	267	1.57081		>mature_cod_let_7j	517	4.3115		>mature_cod_let_7j	859	3.20548
>mature_cod_mir_1	1304	16.4402		>mature_cod_mir_100a	5519	48.4226		>mature_cod_mir_100a	6605	29.8628		>mature_cod_mir_1	6	0.0197127		>mature_cod_mir_1	802	2.23532		>mature_cod_mir_1	80	0.470654		>mature_cod_mir_100a	15676	130.729		>mature_cod_mir_100a	16433	61.322
>mature_cod_mir_100a	6731	84.8609		>mature_cod_mir_101a	8086	70.9449		>mature_cod_mir_101a	10285	46.501		>mature_cod_mir_100a	9938	32.6509		>mature_cod_mir_100a	23979	66.8338		>mature_cod_mir_100a	30297	178.242		>mature_cod_mir_101a	26915	224.457		>mature_cod_mir_100b	8	0.0298531
>mature_cod_mir_100b	5	0.0630374		>mature_cod_mir_101b	583	5.11512		>mature_cod_mir_101b	590	2.66754		>mature_cod_mir_101a	17122	56.2536		>mature_cod_mir_100b	10	0.0278718		>mature_cod_mir_100b	20	0.117663		>mature_cod_mir_101b	8434	70.335		>mature_cod_mir_101a	21273	79.3831
>mature_cod_mir_101a	7852	98.9939		>mature_cod_mir_107	965	8.46671		>mature_cod_mir_107	598	2.70371		>mature_cod_mir_101b	1265	4.1561		>mature_cod_mir_101a	16506	46.0052		>mature_cod_mir_101a	22444	132.042		>mature_cod_mir_107	302	2.51852		>mature_cod_mir_101b	1348	5.03025
>mature_cod_mir_101b	195	2.45846		>mature_cod_mir_10a	117	1.02653		>mature_cod_mir_10a	63	0.284839		>mature_cod_mir_107	582	1.91214		>mature_cod_mir_101b	1133	3.15787		>mature_cod_mir_101b	1094	6.43619		>mature_cod_mir_10a	45	0.375276		>mature_cod_mir_107	1301	4.85486
>mature_cod_mir_107	101	1.27336		>mature_cod_mir_10b	55892	490.385		>mature_cod_mir_10b	28861	130.488		>mature_cod_mir_10a	1207	3.96555		>mature_cod_mir_107	570	1.58869		>mature_cod_mir_107	5531	32.5398		>mature_cod_mir_10b	1577	13.1513		>mature_cod_mir_10a	42404	158.236
>mature_cod_mir_10a	304	3.83267		>mature_cod_mir_10c	175813	1542.55		>mature_cod_mir_10c	8239	37.2506		>mature_cod_mir_10b	1042094	3423.75		>mature_cod_mir_10a	9504	26.4894		>mature_cod_mir_10a	340	2.00028		>mature_cod_mir_10c	64471	537.654		>mature_cod_mir_10b	303189	1131.39
>mature_cod_mir_10b	278639	3512.94		>mature_cod_mir_125a	4190	36.7622		>mature_cod_mir_125a	5589	25.2693		>mature_cod_mir_10c	41023	134.779		>mature_cod_mir_10b	54956	153.172		>mature_cod_mir_10b	3593	21.1382		>mature_cod_mir_122	5990	49.9534		>mature_cod_mir_10c	419781	1566.47
>mature_cod_mir_10c	16780	211.553		>mature_cod_mir_125b	2814	24.6895		>mature_cod_mir_125b	4002	18.094		>mature_cod_mir_125a	5568	18.2934		>mature_cod_mir_10c	167298	466.29		>mature_cod_mir_10c	2691	15.8316		>mature_cod_mir_125a	4161	34.7005		>mature_cod_mir_122	6	0.0223898
>mature_cod_mir_125a	1063	13.4017		>mature_cod_mir_126a	10213	89.6067		>mature_cod_mir_126a	10768	48.6848		>mature_cod_mir_125b	5595	18.3821		>mature_cod_mir_122	10	0.0278718		>mature_cod_mir_125a	19710	115.957		>mature_cod_mir_125b	2544	21.2156		>mature_cod_mir_125a	12759	47.612
>mature_cod_mir_125b	3385	42.6763		>mature_cod_mir_128	3671	32.2086		>mature_cod_mir_128	2892	13.0754		>mature_cod_mir_126a	6147	20.1957		>mature_cod_mir_125a	12729	35.478		>mature_cod_mir_125b	25940	152.61		>mature_cod_mir_126a	12020	100.24		>mature_cod_mir_125b	4055	15.1318
>mature_cod_mir_125c	67	0.844701		>mature_cod_mir_129	70	0.614165		>mature_cod_mir_129	7	0.0316487		>mature_cod_mir_128	2293	7.53355		>mature_cod_mir_125b	12111	33.7555		>mature_cod_mir_126a	13571	79.8405		>mature_cod_mir_128	1448	12.0755		>mature_cod_mir_126a	18862	70.3861
>mature_cod_mir_126a	1784	22.4917		>mature_cod_mir_132	63	0.552749		>mature_cod_mir_130a	206	0.931377		>mature_cod_mir_130a	167	0.548671		>mature_cod_mir_126a	8663	24.1453		>mature_cod_mir_128	54029	317.862		>mature_cod_mir_130a	89	0.742212		>mature_cod_mir_128	4103	15.3109
>mature_cod_mir_126b	2198	27.7112		>mature_cod_mir_1338	1052	9.23003		>mature_cod_mir_130c	2779	12.5645		>mature_cod_mir_130c	3483	11.4432		>mature_cod_mir_128	2311	6.44117		>mature_cod_mir_129	7294	42.9119		>mature_cod_mir_130c	977	8.14766		>mature_cod_mir_129	7	0.0261215
>mature_cod_mir_128	1065	13.427		>mature_cod_mir_133a	54	0.473785		>mature_cod_mir_1338	1280	5.7872		>mature_cod_mir_1338	402	1.32075		>mature_cod_mir_129	147	0.409715		>mature_cod_mir_130a	832	4.8948		>mature_cod_mir_132	13	0.108413		>mature_cod_mir_130a	83	0.309726
>mature_cod_mir_129	208	2.62236		>mature_cod_mir_135a	17	0.149154		>mature_cod_mir_133a	85	0.384306		>mature_cod_mir_133a	128	0.420538		>mature_cod_mir_130a	180	0.501692		>mature_cod_mir_130c	4723	27.7862		>mature_cod_mir_1338	371	3.09394		>mature_cod_mir_130c	714	2.66439
>mature_cod_mir_130a	10	0.126075		>mature_cod_mir_137	121	1.06163		>mature_cod_mir_135a	5	0.0226062		>mature_cod_mir_137	6	0.0197127		>mature_cod_mir_130c	520	1.44933		>mature_cod_mir_132	6460	38.0053		>mature_cod_mir_133a	16	0.133431		>mature_cod_mir_1338	4089	15.2587
>mature_cod_mir_130c	166	2.09284		>mature_cod_mir_138	1824	16.0034		>mature_cod_mir_138	630	2.84839		>mature_cod_mir_138	2502	8.22021		>mature_cod_mir_132	130	0.362333		>mature_cod_mir_1338	112	0.658915		>mature_cod_mir_135a	49	0.408634		>mature_cod_mir_133a	8	0.0298531
>mature_cod_mir_1338	28	0.353009		>mature_cod_mir_139	314	2.75497		>mature_cod_mir_139	326	1.47393		>mature_cod_mir_139	518	1.70187		>mature_cod_mir_1338	223	0.621541		>mature_cod_mir_133a	1759	10.3485		>mature_cod_mir_135b	57	0.475349		>mature_cod_mir_135a	198	0.738864
>mature_cod_mir_133a	93111	1173.89		>mature_cod_mir_140	118	1.03531		>mature_cod_mir_140	3626	16.394		>mature_cod_mir_140	198	0.65052		>mature_cod_mir_133a	15767	43.9455		>mature_cod_mir_135a	2987	17.573		>mature_cod_mir_138	297	2.47682		>mature_cod_mir_138	2294	8.56038
>mature_cod_mir_133b	2223	28.0264		>mature_cod_mir_142a	35985	315.725		>mature_cod_mir_142a	28817	130.289		>mature_cod_mir_142a	17121	56.2503		>mature_cod_mir_135a	39	0.1087		>mature_cod_mir_135b	986	5.80081		>mature_cod_mir_139	1122	9.35688		>mature_cod_mir_139	799	2.98158
>mature_cod_mir_138	281	3.5427		>mature_cod_mir_143	63249	554.934		>mature_cod_mir_143	73082	330.422		>mature_cod_mir_143	14186	46.6075		>mature_cod_mir_135b	21	0.0585308		>mature_cod_mir_135c	734	4.31825		>mature_cod_mir_140	116	0.967378		>mature_cod_mir_140	212	0.791107
>mature_cod_mir_139	114	1.43725		>mature_cod_mir_144	5126	44.9745		>mature_cod_mir_144	654	2.9569		>mature_cod_mir_144	27	0.0887073		>mature_cod_mir_137	230	0.641051		>mature_cod_mir_137	806	4.74184		>mature_cod_mir_142a	13085	109.122		>mature_cod_mir_142a	92200	344.057
>mature_cod_mir_140	28	0.353009		>mature_cod_mir_146a	347	3.04451		>mature_cod_mir_146a	131496	594.526		>mature_cod_mir_146a	26700	87.7217		>mature_cod_mir_138	1227	3.41987		>mature_cod_mir_138	6959	40.941		>mature_cod_mir_143	22149	184.711		>mature_cod_mir_143	51102	190.694
>mature_cod_mir_142a	2164	27.2826		>mature_cod_mir_148	784	6.87865		>mature_cod_mir_148	2017	9.11936		>mature_cod_mir_148	1686	5.53928		>mature_cod_mir_139	851	2.37189		>mature_cod_mir_139	1938	11.4016		>mature_cod_mir_144	450	3.75276		>mature_cod_mir_144	4241	15.8259
>mature_cod_mir_143	8189	103.243		>mature_cod_mir_15	1123	9.85297		>mature_cod_mir_15	1678	7.58665		>mature_cod_mir_15	1100	3.614		>mature_cod_mir_140	258	0.719092		>mature_cod_mir_140	683	4.01821		>mature_cod_mir_146a	17977	149.919		>mature_cod_mir_146a	64936	242.318
>mature_cod_mir_144	23	0.289972		>mature_cod_mir_150	1674	14.6873		>mature_cod_mir_150	43038	194.585		>mature_cod_mir_150	811	2.66451		>mature_cod_mir_142a	6683	18.6267		>mature_cod_mir_142a	6148	36.1697		>mature_cod_mir_148	4951	41.2887		>mature_cod_mir_148	1644	6.13481
>mature_cod_mir_146a	2228	28.0895		>mature_cod_mir_152	612	5.36956		>mature_cod_mir_152	2309	10.4396		>mature_cod_mir_152	3909	12.8428		>mature_cod_mir_143	1408314	3925.22		>mature_cod_mir_143	72233	424.959		>mature_cod_mir_15	946	7.88913		>mature_cod_mir_15	4036	15.0609
>mature_cod_mir_148	97	1.22293		>mature_cod_mir_153a	430	3.77273		>mature_cod_mir_153a	35	0.158244		>mature_cod_mir_153a	12	0.0394255		>mature_cod_mir_144	19	0.0529564		>mature_cod_mir_144	186	1.09427		>mature_cod_mir_150	945	7.88079		>mature_cod_mir_150	4173	15.5721
>mature_cod_mir_15	212	2.67279		>mature_cod_mir_153b	395	3.46565		>mature_cod_mir_153b	48	0.21702		>mature_cod_mir_153b	30	0.0985637		>mature_cod_mir_146a	28372	79.0779		>mature_cod_mir_146a	6968	40.994		>mature_cod_mir_152	6486	54.0898		>mature_cod_mir_152	878	3.27638
>mature_cod_mir_150	323	4.07222		>mature_cod_mir_15c	2850	25.0053		>mature_cod_mir_15c	3104	14.034		>mature_cod_mir_15c	2588	8.50276		>mature_cod_mir_148	989	2.75652		>mature_cod_mir_148	554	3.25928		>mature_cod_mir_153b	5	0.0416973		>mature_cod_mir_153b	22	0.082096
>mature_cod_mir_152	620	7.81664		>mature_cod_mir_16a	113	0.991439		>mature_cod_mir_16a	6582	29.7589		>mature_cod_mir_16a	4880	16.033		>mature_cod_mir_15	804	2.24089		>mature_cod_mir_15	579	3.40636		>mature_cod_mir_15c	473	3.94457		>mature_cod_mir_15c	3742	13.9638
>mature_cod_mir_153a	6	0.0756449		>mature_cod_mir_16b	531	4.65888		>mature_cod_mir_16b	860	3.88827		>mature_cod_mir_16b	475	1.56059		>mature_cod_mir_150	482	1.34342		>mature_cod_mir_150	1809	10.6427		>mature_cod_mir_16a	2353	19.6228		>mature_cod_mir_16a	11458	42.7571
>mature_cod_mir_15c	647	8.15704		>mature_cod_mir_17	835	7.32612		>mature_cod_mir_17	533	2.40982		>mature_cod_mir_17	852	2.79921		>mature_cod_mir_152	2136	5.95342		>mature_cod_mir_152	1772	10.425		>mature_cod_mir_16b	279	2.32671		>mature_cod_mir_16b	1474	5.50043
>mature_cod_mir_16a	1565	19.7307		>mature_cod_mir_1788	38	0.333404		>mature_cod_mir_1788	418	1.88988		>mature_cod_mir_1788	156	0.512531		>mature_cod_mir_153a	420	1.17062		>mature_cod_mir_153a	9338	54.9371		>mature_cod_mir_17	749	6.24626		>mature_cod_mir_17	1263	4.71306
>mature_cod_mir_16b	89	1.12207		>mature_cod_mir_181	39	0.342178		>mature_cod_mir_18a	28	0.126595		>mature_cod_mir_181	19	0.0624237		>mature_cod_mir_153b	816	2.27434		>mature_cod_mir_153b	24263	142.743		>mature_cod_mir_181	19	0.15845		>mature_cod_mir_182	10	0.0373164
>mature_cod_mir_17	171	2.15588		>mature_cod_mir_190	50	0.43869		>mature_cod_mir_18b	28	0.126595		>mature_cod_mir_182	227	0.745799		>mature_cod_mir_15c	1305	3.63727		>mature_cod_mir_15c	1040	6.1185		>mature_cod_mir_190	230	1.91808		>mature_cod_mir_190	127	0.473918
>mature_cod_mir_190	33	0.416047		>mature_cod_mir_192	4824	42.3248		>mature_cod_mir_181	814	3.6803		>mature_cod_mir_183	38	0.124847		>mature_cod_mir_16a	3711	10.3432		>mature_cod_mir_16a	3419	20.1146		>mature_cod_mir_192	8000	66.7157		>mature_cod_mir_192	161	0.600794
>mature_cod_mir_192	529	6.66936		>mature_cod_mir_193	17	0.149154		>mature_cod_mir_182	5346	24.1706		>mature_cod_mir_184	178	0.584811		>mature_cod_mir_16b	456	1.27095		>mature_cod_mir_16b	405	2.38269		>mature_cod_mir_193	19	0.15845		>mature_cod_mir_193	38	0.141802
>mature_cod_mir_193	39	0.491692		>mature_cod_mir_194a	999	8.76502		>mature_cod_mir_183	1045	4.7247		>mature_cod_mir_190	16	0.0525673		>mature_cod_mir_17	767	2.13777		>mature_cod_mir_17	440	2.5886		>mature_cod_mir_194a	13	0.108413		>mature_cod_mir_194b	5	0.0186582
>mature_cod_mir_194a	22	0.277365		>mature_cod_mir_194b	152	1.33362		>mature_cod_mir_190b	76	0.343615		>mature_cod_mir_192	395	1.29776		>mature_cod_mir_1788	342	0.953216		>mature_cod_mir_181	1200	7.05981		>mature_cod_mir_194b	106	0.883983		>mature_cod_mir_196	66	0.246288
>mature_cod_mir_194b	9	0.113467		>mature_cod_mir_196	6	0.0526428		>mature_cod_mir_192	258	1.16648		>mature_cod_mir_193	286	0.939641		>mature_cod_mir_181	49	0.136572		>mature_cod_mir_182	570	3.35341		>mature_cod_mir_196	5	0.0416973		>mature_cod_mir_199a	5435	20.2814
>mature_cod_mir_196	585	7.37538		>mature_cod_mir_199a	4139	36.3147		>mature_cod_mir_193	18	0.0813825		>mature_cod_mir_194a	14	0.0459964		>mature_cod_mir_182	14	0.0390205		>mature_cod_mir_183	170	1.00014		>mature_cod_mir_199a	5455	45.4918		>mature_cod_mir_19ab	1260	4.70186
>mature_cod_mir_199a	3277	41.3147		>mature_cod_mir_19ab	80	0.701903		>mature_cod_mir_194b	5	0.0226062		>mature_cod_mir_194b	11	0.03614		>mature_cod_mir_190	340	0.947641		>mature_cod_mir_187	1613	9.48956		>mature_cod_mir_19ab	1177	9.81555		>mature_cod_mir_19c	5763	21.5054
>mature_cod_mir_19ab	176	2.21892		>mature_cod_mir_19c	263	2.30751		>mature_cod_mir_196	5	0.0226062		>mature_cod_mir_196	1679	5.51628		>mature_cod_mir_192	495680	1381.55		>mature_cod_mir_190	286	1.68259		>mature_cod_mir_19c	5059	42.1893		>mature_cod_mir_19d	2676	9.98586
>mature_cod_mir_19c	894	11.2711		>mature_cod_mir_19d	1435	12.5904		>mature_cod_mir_199a	13542	61.2267		>mature_cod_mir_196c	17	0.0558528		>mature_cod_mir_193	92	0.256421		>mature_cod_mir_192	85	0.50007		>mature_cod_mir_19d	1750	14.5941		>mature_cod_mir_200a	43	0.16046
>mature_cod_mir_19d	289	3.64356		>mature_cod_mir_200a	206	1.8074		>mature_cod_mir_19ab	1065	4.81513		>mature_cod_mir_199a	21781	71.5605		>mature_cod_mir_194a	14398	40.1298		>mature_cod_mir_193	38	0.223561		>mature_cod_mir_200a	250	2.08487		>mature_cod_mir_200b	43	0.16046
>mature_cod_mir_200a	11	0.138682		>mature_cod_mir_200b	1395	12.2394		>mature_cod_mir_19c	3837	17.348		>mature_cod_mir_19ab	875	2.87477		>mature_cod_mir_194b	13694	38.1676		>mature_cod_mir_194a	7	0.0411822		>mature_cod_mir_200b	2476	20.6485		>mature_cod_mir_204	674	2.51512
>mature_cod_mir_200b	112	1.41204		>mature_cod_mir_204	123	1.07918		>mature_cod_mir_19d	1674	7.56857		>mature_cod_mir_19c	3406	11.1903		>mature_cod_mir_196	9	0.0250846		>mature_cod_mir_199a	1023	6.01849		>mature_cod_mir_204	82	0.683836		>mature_cod_mir_205	27	0.100754
>mature_cod_mir_204	58	0.731234		>mature_cod_mir_205	5	0.043869		>mature_cod_mir_200a	3749	16.9502		>mature_cod_mir_19d	991	3.25589		>mature_cod_mir_199a	17100	47.6608		>mature_cod_mir_19ab	367	2.15912		>mature_cod_mir_205	5	0.0416973		>mature_cod_mir_20a	46	0.171655
>mature_cod_mir_205	146	1.84069		>mature_cod_mir_20a	13	0.114059		>mature_cod_mir_200b	25922	117.2		>mature_cod_mir_200a	804	2.64151		>mature_cod_mir_19ab	520	1.44933		>mature_cod_mir_19c	1995	11.7369		>mature_cod_mir_20a	66	0.550405		>mature_cod_mir_210	616	2.29869
>mature_cod_mir_210	795	10.0229		>mature_cod_mir_210	919	8.06312		>mature_cod_mir_203a	979	4.4263		>mature_cod_mir_200b	5616	18.4511		>mature_cod_mir_19c	2432	6.77842		>mature_cod_mir_19d	486	2.85922		>mature_cod_mir_210	714	5.95438		>mature_cod_mir_214	71	0.264946
>mature_cod_mir_214	83	1.04642		>mature_cod_mir_214	50	0.43869		>mature_cod_mir_203b	1590	7.18878		>mature_cod_mir_203a	159	0.522388		>mature_cod_mir_19d	564	1.57197		>mature_cod_mir_200a	37	0.217677		>mature_cod_mir_214	33	0.275202		>mature_cod_mir_217	218	0.813497
>mature_cod_mir_217	122	1.53811		>mature_cod_mir_217	78	0.684356		>mature_cod_mir_204	187	0.845473		>mature_cod_mir_203b	153	0.502675		>mature_cod_mir_200a	291	0.811069		>mature_cod_mir_200b	37	0.217677		>mature_cod_mir_217	65	0.542065		>mature_cod_mir_218	383	1.42922
>mature_cod_mir_218	12	0.15129		>mature_cod_mir_218	761	6.67686		>mature_cod_mir_205	41613	188.143		>mature_cod_mir_204	37780	124.125		>mature_cod_mir_200b	1841	5.1312		>mature_cod_mir_204	10953	64.4384		>mature_cod_mir_218	82	0.683836		>mature_cod_mir_2184	9261	34.5587
>mature_cod_mir_2184	2874	36.2339		>mature_cod_mir_2184	4369	38.3327		>mature_cod_mir_20a	33	0.149201		>mature_cod_mir_205	72428	237.959		>mature_cod_mir_204	488	1.36014		>mature_cod_mir_205	16	0.0941308		>mature_cod_mir_2184	3029	25.2602		>mature_cod_mir_2187b	186	0.694084
>mature_cod_mir_2187a	18	0.226935		>mature_cod_mir_2188	2350	20.6184		>mature_cod_mir_210	1056	4.77444		>mature_cod_mir_20a	24	0.078851		>mature_cod_mir_205	229	0.638264		>mature_cod_mir_20a	6	0.035299		>mature_cod_mir_2188	1499	12.5009		>mature_cod_mir_2188	7406	27.6365
>mature_cod_mir_2188	62	0.781664		>mature_cod_mir_21a	98290	862.376		>mature_cod_mir_214	293	1.32473		>mature_cod_mir_210	891	2.92734		>mature_cod_mir_20a	36	0.100338		>mature_cod_mir_210	592	3.48284		>mature_cod_mir_21a	63765	531.766		>mature_cod_mir_21a	111409	415.738
>mature_cod_mir_21a	59619	751.645		>mature_cod_mir_221	1042	9.14229		>mature_cod_mir_217	21	0.0949462		>mature_cod_mir_214	488	1.6033		>mature_cod_mir_210	1129	3.14673		>mature_cod_mir_212	41	0.24121		>mature_cod_mir_221	1990	16.5955		>mature_cod_mir_221	2116	7.89614
>mature_cod_mir_221	96	1.21032		>mature_cod_mir_222	3264	28.6377		>mature_cod_mir_218	602	2.72179		>mature_cod_mir_217	68	0.223411		>mature_cod_mir_214	439	1.22357		>mature_cod_mir_214	21	0.123547		>mature_cod_mir_222	4612	38.4616		>mature_cod_mir_222	4023	15.0124
>mature_cod_mir_222	563	7.09801		>mature_cod_mir_223	3431	30.1029		>mature_cod_mir_2184	9622	43.5034		>mature_cod_mir_218	152	0.499389		>mature_cod_mir_217	105	0.292654		>mature_cod_mir_217	893	5.25367		>mature_cod_mir_223	117	0.975717		>mature_cod_mir_223	3261	12.1689
>mature_cod_mir_223	72	0.907738		>mature_cod_mir_22a	16409	143.969		>mature_cod_mir_2188	653	2.95237		>mature_cod_mir_2184	24328	79.9286		>mature_cod_mir_218	944	2.6311		>mature_cod_mir_218	565	3.32399		>mature_cod_mir_22a	38418	320.385		>mature_cod_mir_22a	28508	106.382
>mature_cod_mir_22a	13208	166.52		>mature_cod_mir_22b	885	7.76481		>mature_cod_mir_21a	108909	492.405		>mature_cod_mir_2188	73	0.239838		>mature_cod_mir_2184	27265	75.9925		>mature_cod_mir_2184	1714	10.0838		>mature_cod_mir_22b	720	6.00441		>mature_cod_mir_22b	1114	4.15704
>mature_cod_mir_22b	561	7.0728		>mature_cod_mir_23a	68	0.596618		>mature_cod_mir_221	1944	8.7893		>mature_cod_mir_21a	161104	529.3		>mature_cod_mir_2187b	5	0.0139359		>mature_cod_mir_2187a	29	0.170612		>mature_cod_mir_23a	147	1.2259		>mature_cod_mir_23a	1339	4.99666
>mature_cod_mir_23a	283	3.56792		>mature_cod_mir_23b	261	2.28996		>mature_cod_mir_222	7409	33.4979		>mature_cod_mir_221	2200	7.228		>mature_cod_mir_2188	43	0.119849		>mature_cod_mir_2187b	22	0.12943		>mature_cod_mir_23b	161	1.34265		>mature_cod_mir_23b	1029	3.83985
>mature_cod_mir_23b	45	0.567337		>mature_cod_mir_25	9615	84.36		>mature_cod_mir_223	725	3.2779		>mature_cod_mir_222	6373	20.9382		>mature_cod_mir_21a	131036	365.221		>mature_cod_mir_2188	1747	10.2779		>mature_cod_mir_25	9197	76.698		>mature_cod_mir_25	13947	52.0451
>mature_cod_mir_25	2360	29.7536		>mature_cod_mir_26a	72578	636.784		>mature_cod_mir_22a	24174	109.297		>mature_cod_mir_223	510	1.67558		>mature_cod_mir_221	552	1.53852		>mature_cod_mir_219	2432	14.3079		>mature_cod_mir_26a	169015	1409.49		>mature_cod_mir_26a	174555	651.376
>mature_cod_mir_26a	93328	1176.63		>mature_cod_mir_26b	16372	143.645		>mature_cod_mir_22b	1130	5.10901		>mature_cod_mir_22a	84468	277.516		>mature_cod_mir_222	1364	3.80171		>mature_cod_mir_21a	61502	361.827		>mature_cod_mir_26b	37013	308.669		>mature_cod_mir_26b	39892	148.862
>mature_cod_mir_26b	5284	66.6179		>mature_cod_mir_27a	30158	264.6		>mature_cod_mir_23a	2787	12.6007		>mature_cod_mir_22b	1336	4.38937		>mature_cod_mir_223	195	0.5435		>mature_cod_mir_221	3009	17.7025		>mature_cod_mir_27a	10261	85.5712		>mature_cod_mir_27a	39937	149.03
>mature_cod_mir_27a	7282	91.8077		>mature_cod_mir_27b	24129	211.703		>mature_cod_mir_23b	608	2.74892		>mature_cod_mir_23a	4267	14.019		>mature_cod_mir_22a	49387	137.65		>mature_cod_mir_222	7988	46.9948		>mature_cod_mir_27b	16018	133.582		>mature_cod_mir_27b	85675	319.708
>mature_cod_mir_27b	7323	92.3246		>mature_cod_mir_27c	4163	36.5253		>mature_cod_mir_24	11	0.0497337		>mature_cod_mir_23b	582	1.91214		>mature_cod_mir_22b	873	2.43321		>mature_cod_mir_223	350	2.05911		>mature_cod_mir_27c	486	4.05298		>mature_cod_mir_27c	1923	7.17594
>mature_cod_mir_27c	906	11.4224		>mature_cod_mir_27d	4140	36.3235		>mature_cod_mir_25	9709	43.8968		>mature_cod_mir_25	6649	21.845		>mature_cod_mir_23a	5876	16.3775		>mature_cod_mir_22a	34840	204.97		>mature_cod_mir_27d	117	0.975717		>mature_cod_mir_27d	1918	7.15728
>mature_cod_mir_27d	206	2.59714		>mature_cod_mir_29a	123	1.07918		>mature_cod_mir_26a	135781	613.899		>mature_cod_mir_26a	174731	574.071		>mature_cod_mir_23b	1053	2.9349		>mature_cod_mir_22b	2791	16.4199		>mature_cod_mir_29a	3482	29.038		>mature_cod_mir_29a	2348	8.76188
>mature_cod_mir_29a	852	10.7416		>mature_cod_mir_29b	116	1.01776		>mature_cod_mir_26b	20982	94.8648		>mature_cod_mir_26b	25576	84.0288		>mature_cod_mir_24	10	0.0278718		>mature_cod_mir_23a	587	3.45342		>mature_cod_mir_29b	3711	30.9477		>mature_cod_mir_29b	2258	8.42604
>mature_cod_mir_29b	853	10.7542		>mature_cod_mir_301a	26	0.228119		>mature_cod_mir_27a	43935	198.641		>mature_cod_mir_27a	57244	188.073		>mature_cod_mir_25	3209	8.94406		>mature_cod_mir_23b	1374	8.08348		>mature_cod_mir_29c	320	2.66863		>mature_cod_mir_29c	121	0.451528
>mature_cod_mir_29c	25	0.315187		>mature_cod_mir_301b	20	0.175476		>mature_cod_mir_27b	118364	535.153		>mature_cod_mir_27b	75443	247.865		>mature_cod_mir_26a	221747	618.049		>mature_cod_mir_25	2045	12.0311		>mature_cod_mir_29d	56	0.46701		>mature_cod_mir_29d	85	0.317189
>mature_cod_mir_29d	31	0.390832		>mature_cod_mir_30a	3041	26.6811		>mature_cod_mir_27c	8283	37.4495		>mature_cod_mir_27c	7816	25.6791		>mature_cod_mir_26b	25581	71.2988		>mature_cod_mir_26a	180539	1062.14		>mature_cod_mir_301a	867	7.23031		>mature_cod_mir_301a	1524	5.68701
>mature_cod_mir_301a	173	2.18109		>mature_cod_mir_30b	633	5.55381		>mature_cod_mir_27d	6399	28.9315		>mature_cod_mir_27d	9461	31.0837		>mature_cod_mir_27a	188509	525.408		>mature_cod_mir_26b	20612	121.264		>mature_cod_mir_301b	131	1.09247		>mature_cod_mir_301b	203	0.757522
>mature_cod_mir_301b	32	0.403439		>mature_cod_mir_30c	10672	93.6339		>mature_cod_mir_29a	1617	7.31086		>mature_cod_mir_29a	1648	5.41443		>mature_cod_mir_27b	99910	278.467		>mature_cod_mir_27a	13179	77.5343		>mature_cod_mir_30a	4792	39.9627		>mature_cod_mir_30a	6855	25.5804
>mature_cod_mir_30a	582	7.33755		>mature_cod_mir_33	37	0.32463		>mature_cod_mir_29b	1539	6.9582		>mature_cod_mir_29b	1757	5.77255		>mature_cod_mir_27c	8579	23.9112		>mature_cod_mir_27b	69936	411.446		>mature_cod_mir_30b	1739	14.5023		>mature_cod_mir_30b	2605	9.72091
>mature_cod_mir_30b	298	3.75703		>mature_cod_mir_338	2545	22.3293		>mature_cod_mir_29c	47	0.212499		>mature_cod_mir_29c	45	0.147846		>mature_cod_mir_27d	2553	7.11567		>mature_cod_mir_27c	1218	7.1657		>mature_cod_mir_30c	29486	245.897		>mature_cod_mir_30c	30823	115.02
>mature_cod_mir_30c	2597	32.7416		>mature_cod_mir_34	9	0.0789641		>mature_cod_mir_29d	57	0.257711		>mature_cod_mir_29d	6	0.0197127		>mature_cod_mir_29a	1905	5.30958		>mature_cod_mir_27d	694	4.08292		>mature_cod_mir_31	28	0.233505		>mature_cod_mir_31	23	0.0858277
>mature_cod_mir_31	13	0.163897		>mature_cod_mir_365	71	0.622939		>mature_cod_mir_301a	1833	8.28745		>mature_cod_mir_301a	1155	3.7947		>mature_cod_mir_29b	1562	4.35357		>mature_cod_mir_29a	4315	25.3859		>mature_cod_mir_33	147	1.2259		>mature_cod_mir_33	53	0.197777
>mature_cod_mir_338	6186	77.9899		>mature_cod_mir_375	6143	53.8974		>mature_cod_mir_301b	615	2.78057		>mature_cod_mir_301b	455	1.49488		>mature_cod_mir_29c	836	2.33008		>mature_cod_mir_29b	4421	26.0095		>mature_cod_mir_338	708	5.90434		>mature_cod_mir_338	3906	14.5758
>mature_cod_mir_34	56	0.706019		>mature_cod_mir_429	1893	16.6088		>mature_cod_mir_30a	3499	15.8198		>mature_cod_mir_30a	2762	9.07443		>mature_cod_mir_29d	12	0.0334462		>mature_cod_mir_29c	665	3.91231		>mature_cod_mir_34	163	1.35933		>mature_cod_mir_34	19	0.0709011
>mature_cod_mir_365	402	5.06821		>mature_cod_mir_449	8	0.0701903		>mature_cod_mir_30b	1018	4.60263		>mature_cod_mir_30b	848	2.78607		>mature_cod_mir_301a	753	2.09875		>mature_cod_mir_29d	115	0.676565		>mature_cod_mir_365	94	0.78391		>mature_cod_mir_365	217	0.809765
>mature_cod_mir_375	6	0.0756449		>mature_cod_mir_451	13681	120.034		>mature_cod_mir_30c	31736	143.486		>mature_cod_mir_30c	11255	36.9778		>mature_cod_mir_301b	54	0.150508		>mature_cod_mir_301a	3067	18.0437		>mature_cod_mir_429	492	4.10302		>mature_cod_mir_429	31	0.115681
>mature_cod_mir_429	128	1.61376		>mature_cod_mir_455	894	7.84377		>mature_cod_mir_31	137	0.619411		>mature_cod_mir_31	183	0.601239		>mature_cod_mir_30a	3675	10.2429		>mature_cod_mir_301b	1948	11.4604		>mature_cod_mir_451	7013	58.4847		>mature_cod_mir_451	43868	163.699
>mature_cod_mir_451	229	2.88711		>mature_cod_mir_456	31	0.271988		>mature_cod_mir_33	58	0.262232		>mature_cod_mir_33	78	0.256266		>mature_cod_mir_30b	1579	4.40096		>mature_cod_mir_30a	4811	28.3039		>mature_cod_mir_455	378	3.15232		>mature_cod_mir_455	2823	10.5344
>mature_cod_mir_455	524	6.60632		>mature_cod_mir_458	20	0.175476		>mature_cod_mir_338	1004	4.53933		>mature_cod_mir_338	4769	15.6683		>mature_cod_mir_30c	15817	44.0848		>mature_cod_mir_30b	1893	11.1368		>mature_cod_mir_456	5	0.0416973		>mature_cod_mir_456	22	0.082096
>mature_cod_mir_456	10	0.126075		>mature_cod_mir_460	203	1.78108		>mature_cod_mir_34	22	0.0994674		>mature_cod_mir_34	11	0.03614		>mature_cod_mir_31	16	0.0445949		>mature_cod_mir_30c	19778	116.357		>mature_cod_mir_458	6	0.0500368		>mature_cod_mir_458	41	0.152997
>mature_cod_mir_458	205	2.58453		>mature_cod_mir_462a	192612	1689.94		>mature_cod_mir_365	249	1.12579		>mature_cod_mir_365	1193	3.91955		>mature_cod_mir_33	38	0.105913		>mature_cod_mir_31	101	0.5942		>mature_cod_mir_462a	79503	663.012		>mature_cod_mir_460	555	2.07106
>mature_cod_mir_462a	42661	537.848		>mature_cod_mir_489	79	0.69313		>mature_cod_mir_375	2116	9.56696		>mature_cod_mir_375	1103	3.62386		>mature_cod_mir_338	5410	15.0786		>mature_cod_mir_33	50	0.294159		>mature_cod_mir_7132a	41	0.341918		>mature_cod_mir_462a	491122	1832.69
>mature_cod_mir_489	37	0.466477		>mature_cod_mir_7132a	983	8.62464		>mature_cod_mir_429	24095	108.939		>mature_cod_mir_429	5956	19.5682		>mature_cod_mir_34	26	0.0724667		>mature_cod_mir_338	86287	507.641		>mature_cod_mir_7132b	6	0.0500368		>mature_cod_mir_489	13	0.0485113
>mature_cod_mir_7132a	48	0.605159		>mature_cod_mir_7132b	254	2.22854		>mature_cod_mir_451	6729	30.4235		>mature_cod_mir_451	227	0.745799		>mature_cod_mir_365	692	1.92873		>mature_cod_mir_34	769	4.52416		>mature_cod_mir_722a	74	0.61712		>mature_cod_mir_7132a	2446	9.12758
>mature_cod_mir_7132b	19	0.239542		>mature_cod_mir_7133	411	3.60603		>mature_cod_mir_455	9049	40.9128		>mature_cod_mir_455	1358	4.46165		>mature_cod_mir_375	784	2.18515		>mature_cod_mir_365	191	1.12369		>mature_cod_mir_722b	399	3.32745		>mature_cod_mir_7132b	374	1.39563
>mature_cod_mir_724	6	0.0756449		>mature_cod_mir_724	6	0.0526428		>mature_cod_mir_456	27	0.122074		>mature_cod_mir_456	14	0.0459964		>mature_cod_mir_429	1646	4.5877		>mature_cod_mir_375	205	1.20605		>mature_cod_mir_724	16	0.133431		>mature_cod_mir_722a	14	0.0522429
>mature_cod_mir_725	85	1.07164		>mature_cod_mir_725	5	0.043869		>mature_cod_mir_458	686	3.10158		>mature_cod_mir_458	88	0.28912		>mature_cod_mir_451	189	0.526777		>mature_cod_mir_429	19	0.11178		>mature_cod_mir_731	3157	26.3277		>mature_cod_mir_722b	19	0.0709011
>mature_cod_mir_731	2010	25.341		>mature_cod_mir_730	50	0.43869		>mature_cod_mir_460	321	1.45132		>mature_cod_mir_460	229	0.75237		>mature_cod_mir_455	5357	14.9309		>mature_cod_mir_449	403	2.37092		>mature_cod_mir_737	567	4.72848		>mature_cod_mir_724	38	0.141802
>mature_cod_mir_736	3	0.0378224		>mature_cod_mir_731	9823	86.185		>mature_cod_mir_462a	801025	3621.63		>mature_cod_mir_462a	612142	2011.17		>mature_cod_mir_456	25	0.0696795		>mature_cod_mir_449b	15	0.0882476		>mature_cod_mir_8485	432	3.60265		>mature_cod_mir_725	9	0.0335847
>mature_cod_mir_737	182	2.29456		>mature_cod_mir_737	386	3.38668		>mature_cod_mir_499	45	0.203456		>mature_cod_mir_489	148	0.486248		>mature_cod_mir_458	1603	4.46785		>mature_cod_mir_451	1792	10.5426		>mature_cod_mir_92a	14444	120.455		>mature_cod_mir_731	16916	63.1244
>mature_cod_mir_8485	200	2.5215		>mature_cod_mir_8161a	5	0.043869		>mature_cod_mir_7132a	964	4.35848		>mature_cod_mir_7132a	687	2.25711		>mature_cod_mir_459	3543	9.87498		>mature_cod_mir_455	614	3.61227		>mature_cod_mir_93	94	0.78391		>mature_cod_mir_737	823	3.07114
>mature_cod_mir_92a	4609	58.1079		>mature_cod_mir_8485	209	1.83372		>mature_cod_mir_7132b	147	0.664623		>mature_cod_mir_7132b	89	0.292406		>mature_cod_mir_460	12	0.0334462		>mature_cod_mir_456	810	4.76537		>mature_cod_mir_99	32	0.266863		>mature_cod_mir_7552	5	0.0186582
>mature_cod_mir_99	1756	22.1387		>mature_cod_mir_92a	29998	263.196		>mature_cod_mir_722a	8	0.03617		>mature_cod_mir_722a	24	0.078851		>mature_cod_mir_462a	108191	301.548		>mature_cod_mir_458	6490	38.1818		>mature_cod_mir_9a	5	0.0416973		>mature_cod_mir_8161a	19	0.0709011
>mature_cod_mir_9a	28	0.353009		>mature_cod_mir_93	26	0.228119		>mature_cod_mir_722b	11	0.0497337		>mature_cod_mir_722b	17	0.0558528		>mature_cod_mir_489	67	0.186741		>mature_cod_mir_460	26	0.152963		>mature_cod_mir_9b	26	0.216826		>mature_cod_mir_8485	330	1.23144
>mature_cod_mir_9b	5	0.0630374		>mature_cod_mir_99	475	4.16755		>mature_cod_mir_724	34	0.153722		>mature_cod_mir_724	6	0.0197127		>mature_cod_mir_7132a	197	0.549074		>mature_cod_mir_462a	92407	543.646		>star_cod_let_7c_og_7d1	6	0.0500368		>mature_cod_mir_92a	27718	103.434
>star_cod_let_7c_og_7d1	14	0.176505		>mature_cod_mir_9a	79	0.69313		>mature_cod_mir_725	4855	21.9507		>mature_cod_mir_725	12045	39.5733		>mature_cod_mir_7132b	31	0.0864026		>mature_cod_mir_489	3060	18.0025		>star_cod_let_7e	44	0.366936		>mature_cod_mir_93	83	0.309726
>star_cod_let_7f	175	2.20631		>mature_cod_mir_9b	39	0.342178		>mature_cod_mir_730	59	0.266754		>mature_cod_mir_731	30437	99.9994		>mature_cod_mir_722a	42	0.117062		>mature_cod_mir_7132a	23	0.135313		>star_cod_let_7f	364	3.03556		>mature_cod_mir_99	393	1.46653
>star_cod_let_7g	40	0.504299		>star_cod_let_7c_og_7d1	7	0.0614165		>mature_cod_mir_731	34370	155.395		>mature_cod_mir_737	483	1.58688		>mature_cod_mir_722b	414	1.15389		>mature_cod_mir_7132b	53	0.311808		>star_cod_let_7g	124	1.03409		>mature_cod_mir_9a	44	0.164192
>star_cod_let_7j	48	0.605159		>star_cod_let_7e	8	0.0701903		>mature_cod_mir_737	600	2.71275		>mature_cod_mir_8485	396	1.30104		>mature_cod_mir_724	100	0.278718		>mature_cod_mir_723	1312	7.71872		>star_cod_let_7j	148	1.23424		>mature_cod_mir_9b	1123	4.19063
>star_cod_mir_100a	27	0.340402		>star_cod_let_7f	247	2.16713		>mature_cod_mir_8161a	9	0.0406912		>mature_cod_mir_92a	26904	88.3919		>mature_cod_mir_725	6	0.0167231		>mature_cod_mir_724	35858	210.959		>star_cod_mir_100a	57	0.475349		>star_cod_let_7c_og_7d1	11	0.041048
>star_cod_mir_100b	6	0.0756449		>star_cod_let_7g	78	0.684356		>mature_cod_mir_8485	498	2.25158		>mature_cod_mir_93	10	0.0328546		>mature_cod_mir_731	4221	11.7647		>mature_cod_mir_725	6	0.035299		>star_cod_mir_101a	132	1.10081		>star_cod_let_7e	21	0.0783644
>star_cod_mir_101a	15	0.189112		>star_cod_let_7j	123	1.07918		>mature_cod_mir_92a	31777	143.672		>mature_cod_mir_99	1701	5.58856		>mature_cod_mir_737	558	1.55525		>mature_cod_mir_727	70	0.411822		>star_cod_mir_101b	1940	16.1786		>star_cod_let_7f	344	1.28368
>star_cod_mir_101b	44	0.554729		>star_cod_mir_100a	13	0.114059		>mature_cod_mir_93	88	0.39787		>mature_cod_mir_9a	69	0.226697		>mature_cod_mir_7552	50	0.139359		>mature_cod_mir_730	653	3.84171		>star_cod_mir_122	1570	13.093		>star_cod_let_7g	163	0.608257
>star_cod_mir_126a	1873	23.6138		>star_cod_mir_101a	37	0.32463		>mature_cod_mir_96	133	0.601326		>mature_cod_mir_9b	44	0.14456		>mature_cod_mir_8161a	26	0.0724667		>mature_cod_mir_731	3325	19.5616		>star_cod_mir_126a	9081	75.7307		>star_cod_let_7j	226	0.84335
>star_cod_mir_126b	230	2.89972		>star_cod_mir_101b	144	1.26343		>mature_cod_mir_99	587	2.65397		>star_cod_let_7c_og_7d1	23	0.0755655		>mature_cod_mir_8485	586	1.63329		>mature_cod_mir_734	424	2.49447		>star_cod_mir_130c	7	0.0583762		>star_cod_mir_100a	27	0.100754
>star_cod_mir_129	14	0.176505		>star_cod_mir_10c	22	0.193023		>mature_cod_mir_9a	69	0.311966		>star_cod_let_7e	10	0.0328546		>mature_cod_mir_92a	11274	31.4227		>mature_cod_mir_737	1334	7.84815		>star_cod_mir_1338	125	1.04243		>star_cod_mir_101a	135	0.503771
>star_cod_mir_1338	32	0.403439		>star_cod_mir_126a	7701	67.567		>mature_cod_mir_9b	51	0.230584		>star_cod_let_7f	442	1.45217		>mature_cod_mir_93	25	0.0696795		>mature_cod_mir_7552	4848	28.5216		>star_cod_mir_140	33	0.275202		>star_cod_mir_101b	296	1.10456
>star_cod_mir_133a	630	7.94271		>star_cod_mir_129	67	0.587844		>star_cod_let_7c_og_7d1	29	0.131116		>star_cod_let_7g	160	0.525673		>mature_cod_mir_99	2300	6.41051		>mature_cod_mir_8161a	8667	50.9895		>star_cod_mir_142a	200	1.66789		>star_cod_mir_10a	10	0.0373164
>star_cod_mir_133b	125	1.57593		>star_cod_mir_130c	18	0.157928		>star_cod_let_7e	9	0.0406912		>star_cod_let_7j	186	0.611095		>mature_cod_mir_9a	336	0.936492		>mature_cod_mir_8161b	3778	22.2266		>star_cod_mir_144	1742	14.5273		>star_cod_mir_10c	36	0.134339
>star_cod_mir_140	5	0.0630374		>star_cod_mir_1338	658	5.77316		>star_cod_let_7f	346	1.56435		>star_cod_mir_100a	26	0.0854219		>mature_cod_mir_9b	102	0.284292		>mature_cod_mir_8485	621	3.65345		>star_cod_mir_148	3363	28.0456		>star_cod_mir_126a	20336	75.8866
>star_cod_mir_142a	80	1.0086		>star_cod_mir_140	39	0.342178		>star_cod_let_7g	117	0.528986		>star_cod_mir_101a	52	0.170844		>star_cod_let_7c_og_7d1	31	0.0864026		>mature_cod_mir_92a	9403	55.3195		>star_cod_mir_152	2107	17.5712		>star_cod_mir_129	6	0.0223898
>star_cod_mir_144	34	0.428654		>star_cod_mir_142a	1279	11.2217		>star_cod_let_7j	206	0.931377		>star_cod_mir_101b	324	1.06449		>star_cod_let_7e	14	0.0390205		>mature_cod_mir_93	5	0.0294159		>star_cod_mir_15c	7	0.0583762		>star_cod_mir_130c	9	0.0335847
>star_cod_mir_148	89	1.12207		>star_cod_mir_144	3864	33.9019		>star_cod_mir_100a	17	0.0768612		>star_cod_mir_10c	5	0.0164273		>star_cod_let_7f	464	1.29325		>mature_cod_mir_99	2411	14.1843		>star_cod_mir_16a	11	0.0917341		>star_cod_mir_1338	1836	6.85129
>star_cod_mir_152	36	0.453869		>star_cod_mir_148	695	6.09779		>star_cod_mir_101a	22	0.0994674		>star_cod_mir_126a	5136	16.8741		>star_cod_let_7g	118	0.328887		>mature_cod_mir_9a	31743	186.75		>star_cod_mir_181	6	0.0500368		>star_cod_mir_135a	5	0.0186582
>star_cod_mir_15c	11	0.138682		>star_cod_mir_15	13	0.114059		>star_cod_mir_101b	182	0.822867		>star_cod_mir_130c	55	0.1807		>star_cod_let_7j	103	0.28708		>mature_cod_mir_9b	116834	687.355		>star_cod_mir_190	55	0.45867		>star_cod_mir_140	85	0.317189
>star_cod_mir_190	12	0.15129		>star_cod_mir_150	29	0.25444		>star_cod_mir_126a	9579	43.309		>star_cod_mir_1338	342	1.12363		>star_cod_mir_100a	58	0.161656		>star_cod_let_7c_og_7d1	50	0.294159		>star_cod_mir_199a	110	0.917341		>star_cod_mir_142a	2488	9.28431
>star_cod_mir_199a	21	0.264757		>star_cod_mir_152	150	1.31607		>star_cod_mir_130c	12	0.054255		>star_cod_mir_140	27	0.0887073		>star_cod_mir_101a	89	0.248059		>star_cod_let_7e	7	0.0411822		>star_cod_mir_210	649	5.41231		>star_cod_mir_144	7755	28.9388
>star_cod_mir_19a	11	0.138682		>star_cod_mir_15c	138	1.21078		>star_cod_mir_1338	1063	4.80609		>star_cod_mir_142a	621	2.04027		>star_cod_mir_101b	231	0.643839		>star_cod_let_7f	362	2.12971		>star_cod_mir_223	403	3.3608		>star_cod_mir_148	1116	4.16451
>star_cod_mir_19d	5	0.0630374		>star_cod_mir_16a	23	0.201797		>star_cod_mir_140	252	1.13935		>star_cod_mir_144	36	0.118276		>star_cod_mir_10c	18	0.0501692		>star_cod_let_7g	139	0.817761		>star_cod_mir_22a	330	2.75202		>star_cod_mir_15	7	0.0261215
>star_cod_mir_203a	7	0.0882524		>star_cod_mir_16b	11	0.0965117		>star_cod_mir_142a	653	2.95237		>star_cod_mir_148	1220	4.00826		>star_cod_mir_126a	6803	18.9612		>star_cod_let_7j	120	0.705981		>star_cod_mir_22b	47	0.391955		>star_cod_mir_150	29	0.108217
>star_cod_mir_203b	20	0.25215		>star_cod_mir_181	15	0.131607		>star_cod_mir_144	1429	6.46086		>star_cod_mir_15	12	0.0394255		>star_cod_mir_129	173	0.482182		>star_cod_mir_100a	62	0.364757		>star_cod_mir_25	118	0.984057		>star_cod_mir_152	177	0.6605
>star_cod_mir_210	865	10.9055		>star_cod_mir_190	6	0.0526428		>star_cod_mir_148	1979	8.94755		>star_cod_mir_152	585	1.92199		>star_cod_mir_1338	86	0.239697		>star_cod_mir_101a	93	0.547135		>star_cod_mir_27b	91	0.758891		>star_cod_mir_15c	125	0.466455
>star_cod_mir_223	124	1.56333		>star_cod_mir_199a	12	0.105286		>star_cod_mir_15	22	0.0994674		>star_cod_mir_15c	98	0.321975		>star_cod_mir_133a	233	0.649413		>star_cod_mir_101b	195	1.14722		>star_cod_mir_301a	9	0.0750552		>star_cod_mir_16a	38	0.141802
>star_cod_mir_22a	68	0.857309		>star_cod_mir_19a	38	0.333404		>star_cod_mir_150	99	0.447603		>star_cod_mir_16a	17	0.0558528		>star_cod_mir_140	33	0.0919769		>star_cod_mir_126a	10117	59.5201		>star_cod_mir_301b	11	0.0917341		>star_cod_mir_16b	10	0.0373164
>star_cod_mir_22b	32	0.403439		>star_cod_mir_19d	16	0.140381		>star_cod_mir_152	229	1.03537		>star_cod_mir_16b	7	0.0229982		>star_cod_mir_142a	190	0.529564		>star_cod_mir_129	3074	18.0849		>star_cod_mir_30b	92	0.767231		>star_cod_mir_190	47	0.175387
>star_cod_mir_25	157	1.97937		>star_cod_mir_200b	5	0.043869		>star_cod_mir_15c	122	0.551592		>star_cod_mir_1788	20	0.0657091		>star_cod_mir_143	8	0.0222974		>star_cod_mir_130c	19	0.11178		>star_cod_mir_30c	151	1.25926		>star_cod_mir_199a	30	0.111949
>star_cod_mir_27b	83	1.04642		>star_cod_mir_210	802	7.03658		>star_cod_mir_16a	22	0.0994674		>star_cod_mir_181	6	0.0197127		>star_cod_mir_144	46	0.12821		>star_cod_mir_1338	36	0.211794		>star_cod_mir_7132a	46	0.383615		>star_cod_mir_19a	15	0.0559746
>star_cod_mir_29d	5	0.0630374		>star_cod_mir_223	6084	53.3798		>star_cod_mir_16b	10	0.0452125		>star_cod_mir_193	31	0.101849		>star_cod_mir_148	683	1.90364		>star_cod_mir_133a	15	0.0882476		>star_cod_mir_722a_og_b	151	1.25926		>star_cod_mir_19d	37	0.138071
>star_cod_mir_30b	83	1.04642		>star_cod_mir_22a	64	0.561523		>star_cod_mir_1788	24	0.10851		>star_cod_mir_199a	159	0.522388		>star_cod_mir_152	359	1.0006		>star_cod_mir_135a	48	0.282392		>star_cod_mir_731	73	0.608781		>star_cod_mir_210	996	3.71671
>star_cod_mir_7132a	27	0.340402		>star_cod_mir_22b	44	0.386047		>star_cod_mir_181	43	0.194414		>star_cod_mir_19a	20	0.0657091		>star_cod_mir_15c	34	0.0947641		>star_cod_mir_135c	163	0.958957		>star_cod_mir_737	240	2.00147		>star_cod_mir_2184	10	0.0373164
>star_cod_mir_731	33	0.416047		>star_cod_mir_25	231	2.02675		>star_cod_mir_182	11	0.0497337		>star_cod_mir_19d	17	0.0558528		>star_cod_mir_1788	6	0.0167231		>star_cod_mir_137	12	0.0705981		>star_cod_mir_8485	5	0.0416973		>star_cod_mir_2187b	94	0.350774
>star_cod_mir_737	47	0.592552		>star_cod_mir_27a	6	0.0526428		>star_cod_mir_190	5	0.0226062		>star_cod_mir_200a	31	0.101849		>star_cod_mir_181	164	0.457097		>star_cod_mir_140	126	0.74128		>star_cod_mir_99	77	0.642139		>star_cod_mir_223	9183	34.2676
>star_cod_mir_8485	14	0.176505		>star_cod_mir_27b	231	2.02675		>star_cod_mir_199a	740	3.34572		>star_cod_mir_200b	49	0.160987		>star_cod_mir_190	104	0.289867		>star_cod_mir_142a	169	0.994256		>star_cod_mir_9a	26	0.216826		>star_cod_mir_22a	148	0.552282
>star_cod_mir_99	928	11.6997		>star_cod_mir_27d	15	0.131607		>star_cod_mir_19a	44	0.198935		>star_cod_mir_203a	209	0.68666		>star_cod_mir_192	212	0.590882		>star_cod_mir_144	289	1.70024		>mature_cod_mir_nov_1	159	1.32597		>star_cod_mir_22b	58	0.216435
>star_cod_mir_9a	5	0.0630374		>star_cod_mir_301a	5	0.043869		>star_cod_mir_19d	16	0.07234		>star_cod_mir_203b	359	1.17948		>star_cod_mir_194a	74	0.206251		>star_cod_mir_148	373	2.19442		>mature_cod_mir_n42	12	0.100074		>star_cod_mir_25	593	2.21286
>mature_cod_mir_nov_1	443	5.58511		>star_cod_mir_301b	8	0.0701903		>star_cod_mir_200a	85	0.384306		>star_cod_mir_210	955	3.13761		>star_cod_mir_194b	744	2.07366		>star_cod_mir_152	248	1.45903		>mature_cod_mir_nov_16	19	0.15845		>star_cod_mir_27b	871	3.25026
>mature_cod_mir_n42	36	0.453869		>star_cod_mir_30b	40	0.350952		>star_cod_mir_200b	117	0.528986		>star_cod_mir_2184	29	0.0952782		>star_cod_mir_199a	149	0.41529		>star_cod_mir_153a	21	0.123547		>mature_cod_mir_n94	27	0.225165		>star_cod_mir_27d	42	0.156729
>mature_cod_mir_nov_16	5	0.0630374		>star_cod_mir_30c	34	0.298309		>star_cod_mir_203a	361	1.63217		>star_cod_mir_223	843	2.76964		>star_cod_mir_19a	12	0.0334462		>star_cod_mir_15c	14	0.0823644		>mature_cod_mir_n40	8	0.0667157		>star_cod_mir_301a	8	0.0298531
>mature_cod_mir_n107	617	7.77881		>star_cod_mir_451	27	0.236892		>star_cod_mir_203b	1181	5.33959		>star_cod_mir_22a	357	1.17291		>star_cod_mir_200b	12	0.0334462		>star_cod_mir_181	406	2.38857		>mature_cod_mir_n68	266	2.2183		>star_cod_mir_30a	13	0.0485113
>mature_cod_mir_nov_3	350	4.41262		>star_cod_mir_460	103	0.903701		>star_cod_mir_210	1165	5.26725		>star_cod_mir_22b	57	0.187271		>star_cod_mir_210	1061	2.9572		>star_cod_mir_187	55	0.323575		>mature_cod_mir_nov_36	6	0.0500368		>star_cod_mir_30b	204	0.761254
>mature_cod_mir_nov_4	635	8.00575		>star_cod_mir_7132a	376	3.29895		>star_cod_mir_223	1966	8.88877		>star_cod_mir_25	778	2.55609		>star_cod_mir_2184	28	0.078041		>star_cod_mir_190	87	0.511836		>mature_cod_mir_nov_4	1298	10.8246		>star_cod_mir_30c	92	0.343311
>mature_cod_mir_n48	15	0.189112		>star_cod_mir_731	56	0.491332		>star_cod_mir_22a	108	0.488295		>star_cod_mir_27a	23	0.0755655		>star_cod_mir_223	395	1.10094		>star_cod_mir_19a	6	0.035299		>mature_cod_mir_n48	20	0.166789		>star_cod_mir_451	11	0.041048
>mature_cod_mir_n63	163	2.05502		>star_cod_mir_737	194	1.70212		>star_cod_mir_22b	31	0.140159		>star_cod_mir_27b	481	1.5803		>star_cod_mir_22a	323	0.900259		>star_cod_mir_210	611	3.59462		>mature_cod_mir_n63	175	1.45941		>star_cod_mir_455	44	0.164192
>mature_cod_mir_nov_6	183	2.30717		>star_cod_mir_8485	13	0.114059		>star_cod_mir_25	590	2.66754		>star_cod_mir_27c	13	0.0427109		>star_cod_mir_22b	38	0.105913		>star_cod_mir_2187b	5	0.0294159		>mature_cod_mir_nov_6	9	0.0750552		>star_cod_mir_460	401	1.49639
>mature_cod_mir_nov_7	145	1.82808		>star_cod_mir_99	665	5.83457		>star_cod_mir_27a	21	0.0949462		>star_cod_mir_27d	353	1.15977		>star_cod_mir_25	72	0.200677		>star_cod_mir_219	1075	6.32441		>mature_cod_mir_nov_7	100	0.833946		>star_cod_mir_7132a	1472	5.49297
>mature_cod_mir_nov_8	12	0.15129		>star_cod_mir_9a	39	0.342178		>star_cod_mir_27b	848	3.83402		>star_cod_mir_301a	11	0.03614		>star_cod_mir_27b	572	1.59427		>star_cod_mir_223	576	3.38871		>mature_cod_mir_nov_8	6	0.0500368		>star_cod_mir_7132b	8	0.0298531
>mature_cod_mir_n52	117	1.47508		>mature_cod_mir_nov_1	209	1.83372		>star_cod_mir_27c	12	0.054255		>star_cod_mir_30b	87	0.285835		>star_cod_mir_27c	9	0.0250846		>star_cod_mir_22a	124	0.729513		>mature_cod_mir_n52	69	0.575423		>star_cod_mir_722a_og_b	14	0.0522429
>star_cod_mir_nov_1	338	4.26133		>mature_cod_mir_n42	54	0.473785		>star_cod_mir_27d	284	1.28403		>star_cod_mir_30c	25	0.0821364		>star_cod_mir_27d	71	0.19789		>star_cod_mir_22b	114	0.670682		>star_cod_mir_nov_1	56	0.46701		>star_cod_mir_731	335	1.2501
>star_cod_mir_nov_3	125	1.57593		>mature_cod_mir_nov_16	31	0.271988		>star_cod_mir_301a	6	0.0271275		>star_cod_mir_31	11	0.03614		>star_cod_mir_30a	5	0.0139359		>star_cod_mir_25	48	0.282392		>star_cod_mir_n40	40	0.333579		>star_cod_mir_737	374	1.39563
>star_cod_mir_nov_4	31	0.390832		>mature_cod_mir_nov_19	13	0.114059		>star_cod_mir_301b	13	0.0587762		>star_cod_mir_365	34	0.111706		>star_cod_mir_30b	99	0.275931		>star_cod_mir_27b	474	2.78862		>star_cod_mir_nov_4	19	0.15845		>star_cod_mir_8485	51	0.190313
>star_cod_mir_n63	127	1.60115		>mature_cod_mir_n107	5	0.043869		>star_cod_mir_30a	26	0.117552		>star_cod_mir_460	263	0.864075		>star_cod_mir_30c	98	0.273144		>star_cod_mir_301a	7	0.0411822		>star_cod_mir_n63	225	1.87638		>star_cod_mir_99	684	2.55244
>star_cod_mir_nov_6	5	0.0630374		>mature_cod_mir_n40	9	0.0789641		>star_cod_mir_30b	109	0.492816		>star_cod_mir_7132a	323	1.0612		>star_cod_mir_455	73	0.203464		>star_cod_mir_301b	43	0.252976		Totalt	1199118	10000		>star_cod_mir_9a	1123	4.19063
>star_cod_mir_nov_8	5	0.0630374		>mature_cod_mir_n10	5	0.043869		>star_cod_mir_30c	119	0.538028		>star_cod_mir_722a_og_b	9	0.0295691		>star_cod_mir_459	1885	5.25383		>star_cod_mir_30b	112	0.658915						>star_cod_mir_9b	10	0.0373164
Totalt	793180	10000		>mature_cod_mir_nov_4	2544	22.3205		>star_cod_mir_31	7	0.0316487		>star_cod_mir_725	248	0.814793		>star_cod_mir_460	17	0.0473821		>star_cod_mir_30c	61	0.358874						>mature_cod_mir_nov_1	361	1.34712
				>mature_cod_mir_n48	52	0.456237		>star_cod_mir_429	5	0.0226062		>star_cod_mir_731	318	1.04478		>star_cod_mir_7132a	96	0.267569		>star_cod_mir_31	5	0.0294159						>mature_cod_mir_n42	155	0.578404
				>mature_cod_mir_n63	6	0.0526428		>star_cod_mir_455	87	0.393349		>star_cod_mir_737	180	0.591382		>star_cod_mir_722a_og_b	142	0.39578		>star_cod_mir_449	44	0.25886						>mature_cod_mir_nov_16	101	0.376895
				>mature_cod_mir_nov_6	8	0.0701903		>star_cod_mir_460	306	1.3835		>star_cod_mir_8485	19	0.0624237		>star_cod_mir_731	59	0.164444		>star_cod_mir_460	52	0.305925						>mature_cod_mir_nov_19	13	0.0485113
				>mature_cod_mir_nov_7	258	2.26364		>star_cod_mir_7132a	656	2.96594		>star_cod_mir_99	1629	5.35201		>star_cod_mir_737	254	0.707944		>star_cod_mir_489	16	0.0941308						>mature_cod_mir_n107	5	0.0186582
				>mature_cod_mir_nov_8	693	6.08024		>star_cod_mir_725	61	0.275796		>star_cod_mir_9a	44	0.14456		>star_cod_mir_8485	5	0.0139359		>star_cod_mir_7132a	19	0.11178						>mature_cod_mir_n94	48	0.179119
				>mature_cod_mir_n52	160	1.40381		>star_cod_mir_731	506	2.28775		>mature_cod_mir_nov_1	135	0.443537		>star_cod_mir_99	3480	9.69939		>star_cod_mir_723	38	0.223561						>mature_cod_mir_n40	5	0.0186582
				>star_cod_mir_nov_1	183	1.6056		>star_cod_mir_737	134	0.605847		>mature_cod_mir_n42	207	0.68009		>star_cod_mir_9a	102	0.284292		>star_cod_mir_724	50	0.294159						>mature_cod_mir_n45	7	0.0261215
				>star_cod_mir_n40	17	0.149154		>star_cod_mir_8485	18	0.0813825		>mature_cod_mir_nov_16	21	0.0689946		>mature_cod_mir_nov_1	179	0.498905		>star_cod_mir_727	21	0.123547						>mature_cod_mir_nov_36	43	0.16046
				>star_cod_mir_n10	6	0.0526428		>star_cod_mir_99	716	3.23721		>mature_cod_mir_nov_19	13	0.0427109		>mature_cod_mir_n42	36	0.100338		>star_cod_mir_730	66	0.388289						>mature_cod_mir_nov_4	4107	15.3258
				>star_cod_mir_nov_4	20	0.175476		>star_cod_mir_9a	51	0.230584		>mature_cod_mir_n107	9	0.0295691		>mature_cod_mir_nov_16	13	0.0362333		>star_cod_mir_731	55	0.323575						>mature_cod_mir_n48	161	0.600794
				>star_cod_mir_n63	238	2.08816		>mature_cod_mir_nov_1	153	0.691751		>mature_cod_mir_n94	15	0.0492818		>mature_cod_mir_nov_19	55	0.153295		>star_cod_mir_737	544	3.20045						>mature_cod_mir_n63	535	1.99643
				>star_cod_mir_nov_8	274	2.40402		>mature_cod_mir_n42	101	0.456646		>mature_cod_mir_n40	5	0.0164273		>mature_cod_mir_n107	15	0.0418077		>star_cod_mir_8161a	26	0.152963						>mature_cod_mir_nov_6	9	0.0335847
				Totalt	1139758	10000		>mature_cod_mir_nov_14	168	0.75957		>mature_cod_mir_n10	11	0.03614		>mature_cod_mir_n94	38	0.105913		>star_cod_mir_8161b	5	0.0294159						>mature_cod_mir_nov_7	200	0.746327
								>mature_cod_mir_nov_16	79	0.357179		>mature_cod_mir_nov_36	7	0.0229982		>mature_cod_mir_nov_3	9	0.0250846		>star_cod_mir_8485	16	0.0941308						>mature_cod_mir_nov_8	1787	6.66844
								>mature_cod_mir_nov_19	5	0.0226062		>mature_cod_mir_nov_37	9	0.0295691		>mature_cod_mir_n10	15	0.0418077		>star_cod_mir_99	3776	22.2149						>mature_cod_mir_n52	574	2.14196
								>mature_cod_mir_n107	6	0.0271275		>mature_cod_mir_nov_4	643	2.11255		>mature_cod_mir_nov_36	5	0.0139359		>star_cod_mir_9a	116834	687.355						>star_cod_mir_nov_1	331	1.23517
								>mature_cod_mir_n94	8	0.03617		>mature_cod_mir_n48	67	0.220126		>mature_cod_mir_nov_4	3710	10.3404		>star_cod_mir_9b	729	4.28883						>star_cod_mir_n40	22	0.082096
								>mature_cod_mir_n40	8	0.03617		>mature_cod_mir_n63	284	0.93307		>mature_cod_mir_n48	56	0.156082		>mature_cod_mir_nov_1	1702	10.0132						>star_cod_mir_n45	6	0.0223898
								>mature_cod_mir_n68	18	0.0813825		>mature_cod_mir_nov_6	7	0.0229982		>mature_cod_mir_n63	329	0.916982		>mature_cod_mir_n42	9	0.0529486						>star_cod_mir_nov_36	5	0.0186582
								>mature_cod_mir_n45	8	0.03617		>mature_cod_mir_nov_7	524	1.72158		>mature_cod_mir_nov_6	10	0.0278718		>mature_cod_mir_nov_19	4962	29.1923						>star_cod_mir_nov_4	39	0.145534
								>mature_cod_mir_n10	5	0.0226062		>mature_cod_mir_nov_8	630	2.06984		>mature_cod_mir_nov_7	333	0.928131		>mature_cod_mir_n107	131	0.770696						>star_cod_mir_n63	1015	3.78761
								>mature_cod_mir_nov_36	6	0.0271275		>mature_cod_mir_n52	347	1.14005		>mature_cod_mir_nov_8	164	0.457097		>mature_cod_mir_nov_20	281	1.65317						>star_cod_mir_nov_8	855	3.19055
								>mature_cod_mir_nov_37	11	0.0497337		>star_cod_mir_nov_1	109	0.358115		>mature_cod_mir_n52	2398	6.68366		>mature_cod_mir_n94	458	2.69449						Totalt	2679789	10000
								>mature_cod_mir_nov_4	9284	41.9753		>star_cod_mir_n40	8	0.0262837		>star_cod_mir_nov_1	64	0.17838		>mature_cod_mir_n40	10	0.0588317
								>mature_cod_mir_n48	143	0.646538		>star_cod_mir_n45	7	0.0229982		>star_cod_mir_n40	10	0.0278718		>mature_cod_mir_n68	73	0.429472
								>mature_cod_mir_n63	392	1.77233		>star_cod_mir_nov_4	17	0.0558528		>star_cod_mir_n63	293	0.816644		>mature_cod_mir_n45	44	0.25886
								>mature_cod_mir_nov_6	19	0.0859037		>star_cod_mir_n63	277	0.910071		>star_cod_mir_nov_8	44	0.122636		>mature_cod_mir_n23	69	0.405939
								>mature_cod_mir_nov_7	769	3.47684		>star_cod_mir_nov_8	127	0.417253		>star_cod_mir_n52	6	0.0167231		>mature_cod_mir_n92	40	0.235327
								>mature_cod_mir_nov_8	1902	8.59941		Totalt	3043717	10000		Totalt	3587856	10000		>mature_cod_mir_n10	28	0.164729
								>mature_cod_mir_n52	583	2.63589										>mature_cod_mir_nov_35	19	0.11178
								>star_cod_mir_nov_1	141	0.637496										>mature_cod_mir_nov_36	33	0.194145
								>star_cod_mir_n40	20	0.0904249										>mature_cod_mir_nov_37	17	0.100014
								>star_cod_mir_n68	16	0.07234										>mature_cod_mir_nov_38	17	0.100014
								>star_cod_mir_nov_4	222	1.00372										>mature_cod_mir_nov_39	36	0.211794
								>star_cod_mir_n63	265	1.19813										>mature_cod_mir_nov_4	6158	36.2286
								>star_cod_mir_nov_8	336	1.51914										>mature_cod_mir_n3	18	0.105897
								Totalt	2211779	10000										>mature_cod_mir_n48	18	0.105897
																				>mature_cod_mir_n63	311	1.82967
																				>mature_cod_mir_nov_6	31	0.182378
																				>mature_cod_mir_nov_7	163	0.958957
																				>mature_cod_mir_nov_8	6	0.035299
																				>mature_cod_mir_n52	516	3.03572
																				>star_cod_mir_nov_1	534	3.14161
																				>star_cod_mir_nov_20	195	1.14722
																				>star_cod_mir_n40	33	0.194145
																				>star_cod_mir_n68	6	0.035299
																				>star_cod_mir_nov_3	5	0.0294159
																				>star_cod_mir_n45	23	0.135313
																				>star_cod_mir_nov_35	13	0.0764813
																				>star_cod_mir_nov_38	13	0.0764813
																				>star_cod_mir_nov_4	29	0.170612
																				>star_cod_mir_n63	509	2.99454
																				Totalt	1699763	10000
