# Supplementary material for: Discovery of miRNAs and Their Corresponding miRNA Genes in Atlantic Cod (Gadus morhua): Use of Stable miRNAs as Reference Genes Reveals Subgroups of miRNAs That Are Highly Expressed in Particular Organs
Source: PLoS One. 2016 Apr 29;11(4):e0153324. doi: 10.1371/journal.pone.0153324 (PMC4851352; doi:10.1371/journal.pone.0153324)
Supplement: S4 Table — (XLSX) [file pone.0153324.s004.xlsx]

## Sheet: Ark1
S4. All evolutionary conserved miRNA genes and their mature miRNAs discovered. All miRNA genes were annotated by miRBase.
Nr	miRNA gene	5p mature (5' to 3')	3p mature (5' to 3')	Arm dominance	Precursor (5' to 3')	Precursor with mature 5p and 3p sequences in bold and dominant mature underlined	locus-GenBank
1	gmo-let-7a-1	ugagguaguagguuguauaguu	cuguacagccuccuagcuuuccc	5p	ugagguaguagguuguauaguucagagugacaucgcaggagauaacuguacagccuccuagcuuuccc	ugagguaguagguuguauaguucagagugacaucgcaggagauaacuguacagccuccuagcuuuccc	HE569363:2590773..2590841:-
2	gmo-let-7a-2	ugagguaguagguuguauaguu	cuguacaacuuccuagcuuccc	5p	ugagguaguagguuguauaguugaggauugcaccaaaggcgauaacuguacaacuuccuagcuuccc	ugagguaguagguuguauaguugaggauugcaccaaaggcgauaacuguacaacuuccuagcuuccc	HE566819:120032..120099:+
3	gmo-let-7a-3	ugagguaguagguuguauaguu	uauacaacuuacugucuuuccu	5p	ugagguaguagguuguauaguuuuagggccacgcccuugcugucagauaacuauacaacuuacugucuuuccu	ugagguaguagguuguauaguuuuagggccacgcccuugcugucagauaacuauacaacuuacugucuuuccu	CAEA01534854:2611..2684:-
4	gmo-let-7a-4	ugagguaguagguuguauaguu	cuauacagucuagugccuuucu	5p	ugagguaguagguuguauaguuugugggauggauugaauccuuauuuuggugauaacuauacagucuagugccuuucu	ugagguaguagguuguauaguuugugggauggauugaauccuuauuuuggugauaacuauacagucuagugccuuucu	CAEA01553329:496..574:-
5	gmo-let-7a-5	ugagguaguagguuguauaguu	cuauacagucuauugccuuccc	5p	ugagguaguagguuguauaguuuggugggagggaucagcccugcucaggugauaacuauacagucuauugccuuccc	ugagguaguagguuguauaguuuggugggagggaucagcccugcucaggugauaacuauacagucuauugccuuccc	HE568845:697772..697849:+
6	gmo-let-7c	ugagguaguagguuguaugguu	cuguacaaccuucuagcuuucc	5p	ugagguaguagguuguaugguuuagaauuacaccgugggaguugacuguacaaccuucuagcuuucc	ugagguaguagguuguaugguuuagaauuacaccgugggaguugacuguacaaccuucuagcuuucc	HE566869:185169..185236:+
7	gmo-let-7d-1	ugagguaguugguuguaugguu	cuguacaaccuucuagcuuucc	5p	ugagguaguugguuguaugguuucgcauaauaaacagcauggagauaacuguacaaccuucuagcuuucc	ugagguaguugguuguaugguuucgcauaauaaacagcauggagauaacuguacaaccuucuagcuuucc	HE567108:269036..269106:+
8	gmo-let-7d-2	ugagguaguugguuguaugguu	cuguacagcucucuagcuucccc	5p	ugagguaguugguuguaugguuuggcguaauaaucagccgggagauaacuguacagcucucuagcuucccc	ugagguaguugguuguaugguuuggcguaauaaucagccgggagauaacuguacagcucucuagcuucccc	HE566792:128930..129001:-
9	gmo-let-7e-1	ugagguaguagauugaauaguu	cuauacaaucuacugucuuucc	5p	ugagguaguagauugaauaguugugggguugugcaccccaaucugagauaacuauacaaucuacugucuuucc	ugagguaguagauugaauaguugugggguugugcaccccaaucugagauaacuauacaaucuacugucuuucc	HE568845:697528..697601:+
10	gmo-let-7e-2	ugagguaguagauugaauaguu	cuauacaaucuacugucuuucc	5p	ugagguaguagauugaauaguuguggggccgaguccucccucugcguuaacuauacaaucuacugucuuucc	ugagguaguagauugaauaguuguggggccgaguccucccucugcguuaacuauacaaucuacugucuuucc	CAEA01553329:703..775:-
11	gmo-let-7f	ugagguaguagauuguauaguu	cuaaacagucuacugccuuccu	5p	ugagguaguagauuguauaguuuaaggguagugauuuuacccguuucagaagauaacuaaacagucuacugccuuccu	ugagguaguagauuguauaguuuaaggguagugauuuuacccguuucagaagauaacuaaacagucuacugccuuccu	HE568722:1203505..1203583:-
12	gmo-let-7g-1	ugagguaguaguuuguauaguu	cuauacagucuacugucuuucu	5p	ugagguaguaguuuguauaguuuuaggaucacaccagaucugggagauaacuauacagucuacugucuuucu	ugagguaguaguuuguauaguuuuaggaucacaccagaucugggagauaacuauacagucuacugucuuucu	HE570778:23472..23544:-
13	gmo-let-7g-2	ugagguaguaguuuguauaguu	cuauacagucuacugucuuucu	5p	ugagguaguaguuuguauaguuuuaggaucacaccagaucugggagauaacuauacagucuacugucuuucu	ugagguaguaguuuguauaguuuuaggaucacaccagaucugggagauaacuauacagucuacugucuuucu	HE567345:1052708..1052780:-
14	gmo-let-7h-1	ugagguaguaaguuguguuguu	cuauacaacuuacugccuuccu	5p	ugagguaguaaguuguguuguuguuggggaucaggauuauucaccccguucaggagauaacuauacaacuuacugccuuccu	ugagguaguaaguuguguuguuguuggggaucaggauuauucaccccguucaggagauaacuauacaacuuacugccuuccu	HE567345:1052383..1052465:-
15	gmo-let-7i-1	ugagguaguaguuugugcuguu	cugcgcaagcuacugccuugcc	5p	ugagguaguaguuugugcuguugguuggguugagacacugcccgcuauggagaugacugcgcaagcuacugccuugcc	ugagguaguaguuugugcuguugguuggguugagacacugcccgcuauggagaugacugcgcaagcuacugccuugcc	HE569739:355412..355490:+
16	gmo-let-7i-2	ugagguaguaguuugugcuguu	cugcgcaaucuacugccuugcc	5p	ugagguaguaguuugugcuguugguuggguuggcacguuacccguugauggagaugacugcgcaaucuacugccuugcc	ugagguaguaguuugugcuguugguuggguuggcacguuacccguugauggagaugacugcgcaaucuacugccuugcc	HE567266:426336..426415:-
17	gmo-let-7j	ugagguaguuguuuguacaguu	cuguacaagugacugccuugcc	5p	ugagguaguuguuuguacaguuugaggguccaugauucugccccauacaggagcuaacuguacaagugacugccuugcc	ugagguaguuguuuguacaguuugaggguccaugauucugccccauacaggagcuaacuguacaagugacugccuugcc	HE569614:3240070..3240149:-
18	gmo-mir-100a	aacccguagauccgaacuugug	caaguucauaucuauagguaug	5p	aacccguagauccgaacuuguggugacucucugcgcaaguucauaucuauagguaug	aacccguagauccgaacuuguggugacucucugcgcaaguucauaucuauagguaug	HE569363:2591157..2591214:-
19	gmo-mir-100b	aacccguagauccaaacuugugu	caagcuuacgucuacuggucugc	5p	aacccguagauccaaacuuguguugacauuagacaacaagcuuacgucuacuggucugc	aacccguagauccaaacuuguguugacauuagacaacaagcuuacgucuacuggucugc	CAEA01223312:118..177:-
20	gmo-mir-101a	ucaguuaucacagugcugaugc	uacaguacugugauaacugaau	3p	ucaguuaucacagugcugaugcugugcccauggaagguacaguacugugauaacugaau	ucaguuaucacagugcugaugcugugcccauggaagguacaguacugugauaacugaau	HE566569:32194..32253:-
21	gmo-mir-101b	ucaguuaucaugguaccggugc	uacaguacuaugauaacugaa	3p	ucaguuaucaugguaccggugcuguguccuucuaaaguacaguacuaugauaacugaa	ucaguuaucaugguaccggugcuguguccuucuaaaguacaguacuaugauaacugaa	HE568131:613496..613554:+
22	gmo-mir-103-1	agccucuuuacggugcugc	agcagcauuguacagggcuauga	3p	agccucuuuacggugcugccuuguggcgucuugaucaagcagcauuguacagggcuauga	agccucuuuacggugcugccuuguggcgucuugaucaagcagcauuguacagggcuauga	CAEA01397895:1375..1435:+
23	gmo-mir-10a-1	uacccuguagaaccgaauuugu	agauucgauucuaggggagua	5p	uacccuguagaaccgaauuugugugaugaaaccagagucacagauucgauucuaggggagua	uacccuguagaaccgaauuugugugaugaaaccagagucacagauucgauucuaggggagua	HE566826:350427..350489:-
24	gmo-mir-10a-2	uacccuguagaaccgaauuugu	caaauacgucucuacaggaaua	5p	uacccuguagaaccgaauuuguguucaguacauaucaucgcaaauacgucucuacaggaaua	uacccuguagaaccgaauuuguguucaguacauaucaucgcaaauacgucucuacaggaaua	HE569873:147681..147743:+
25	gmo-mir-10c	uacccuguagauccggauuugu	caaauucgcuucuaggggagu	5p	uacccuguagauccggauuugugugaaaacugcuacaccaaucacaaauucgcuucuaggggagu	uacccuguagauccggauuugugugaaaacugcuacaccaaucacaaauucgcuucuaggggagu	HE571383:212974..213039:-
26	gmo-mir-10d	uacccuguagauccgaauuugu	caaauucgcuucuuggggacu	5p	uacccuguagauccgaauuuguguuauaaacgcagucacaaauucgcuucuuggggacu	uacccuguagauccgaauuuguguuauaaacgcagucacaaauucgcuucuuggggacu	HE566140:738772..738831:-
27	gmo-mir-1-1	acauacuucuuuauaugcccau	uggaauguaaagaaguauguau	3p	acauacuucuuuauaugcccauaugaacaagagcaacuauggaauguaaagaaguauguau	acauacuucuuuauaugcccauaugaacaagagcaacuauggaauguaaagaaguauguau	CAEA01232700:156..217:-
28	gmo-mir-1-2	cauacuucuuuaugugcccaua	uggaauguaaagaaguauguau	3p	cauacuucuuuaugugcccauaugaacauaugauagcuauggaauguaaagaaguauguau	cauacuucuuuaugugcccauaugaacauaugauagcuauggaauguaaagaaguauguau	HE566612:112878..112939:-
29	gmo-mir-122	uggagugugacaaugguguuu	aacgccauuaucacacuaaau	5p	uggagugugacaaugguguuuguugucugagcuuucaaacgccauuaucacacuaaau	uggagugugacaaugguguuuguugucugagcuuucaaacgccauuaucacacuaaau	CAEA01384294:652..710:+
30	gmo-mir-125a-1	ucccugagacccuuaaccugu	caggugagguccuugggaac	5p	ucccugagacccuuaaccugugaugauguaaaggucacaggugagguccuugggaac	ucccugagacccuuaaccugugaugauguaaaggucacaggugagguccuugggaac	HE567108:272623..272680:+
31	gmo-mir-125a-2	ucccugagacccuuaaccugu	cagguuagguccucgggaacaga	5p	ucccugagacccuuaaccugugagguuaaaggucacagguuagguccucgggaacaga	ucccugagacccuuaaccugugagguuaaaggucacagguuagguccucgggaacaga	HE566792:123225..123283:-
32	gmo-mir-125b-1	ucccugagacccuaacuuguga	acggguuagcuucucgggagc	5p	ucccugagacccuaacuugugacguugugcugucauguccacggguuagcuucucgggagc	ucccugagacccuaacuugugacguugugcugucauguccacggguuagcuucucgggagc	HE566819:131490..131551:+
33	gmo-mir-125b-2	ucccugagacccuaacuuguga	acggguuaggcucuugggacgc	5p	ucccugagacccuaacuugugagcucucuugguaaaauaucacggguuaggcucuugggacgc	ucccugagacccuaacuugugagcucucuugguaaaauaucacggguuaggcucuugggacgc	HE566869:194779..194842:+
34	gmo-mir-125b-3	ucccugagacccuaacuuguga	acggguuggguucuugggagcu	5p	ucccugagacccuaacuugugacgguuugccuucaugugcacggguuggguucuugggagcu	ucccugagacccuaacuugugacgguuugccuucaugugcacggguuggguucuugggagcu	HE569363:2583112..2583174:-
35	gmo-mir-126	cauuauuacuuuugguacgcg	ucguaccgugaguaauaaugca	5p	cauuauuacuuuugguacgcgcuaugccacacucaacucguaccgugaguaauaaugca	cauuauuacuuuugguacgcgcuaugccacacucaacucguaccgugaguaauaaugca	HE566888:64555..64614:+
36	gmo-mir-128-1	cggggccggaacacugccugaga	ucacagugaaccggucucuuu	3p	cggggccggaacacugccugagagguccguaacgauucucacagugaaccggucucuuu	cggggccggaacacugccugagagguccguaacgauucucacagugaaccggucucuuu	CAEA01455886:317..376:+
37	gmo-mir-128-2	cggggccggggcgcugucugaga	ucacagugaaccggucucuuu	3p	cggggccggggcgcugucugagaggcccuaugauucucacagugaaccggucucuuu	cggggccggggcgcugucugagaggcccuaugauucucacagugaaccggucucuuu	CAEA01554528:1798..1855:-
38	gmo-mir-128-3	gggggccguuacacugucagaga	ucacagugaaccggucucuuu	3p	gggggccguuacacugucagagauguagucucagggucucacagugaaccggucucuuu	gggggccguuacacugucagagauguagucucagggucucacagugaaccggucucuuu	HE568683:2159..2218:+
39	gmo-mir-129-1	cuuuuugcggucugggcuugc	aagcccuuaccccaaaaagcau	3p	cuuuuugcggucugggcuugcuguucauaacuaauaagcugggaagcccuuaccccaaaaagcau	cuuuuugcggucugggcuugcuguucauaacuaauaagcugggaagcccuuaccccaaaaagcau	HE567269:813252..813317:-
40	gmo-mir-129-2	cuuuuugcggucugggcuugc	aagcccuuaccccaaaaagcau	3p	cuuuuugcggucugggcuugcuguucccacagccuuagccaggaagcccuuaccccaaaaagcau	cuuuuugcggucugggcuugcuguucccacagccuuagccaggaagcccuuaccccaaaaagcau	HE566892:237702..237767:-
41	gmo-mir-129-3	cuuuuugcggucugggcuugc	aagcccuuaccccaaaaagcau	3p	cuuuuugcggucugggcuugcugugaucgugaucuggaagcccuuaccccaaaaagcau	cuuuuugcggucugggcuugcugugaucgugaucuggaagcccuuaccccaaaaagcau	CAEA01481652:74..133:-
42	gmo-mir-129-4	cuuuuugcggucugggcuugc	aagcccuuaccccaaaaagcau	3p	cuuuuugcggucugggcuugcuguccaaucacuauccaggaagcccuuaccccaaaaagcau	cuuuuugcggucugggcuugcuguccaaucacuauccaggaagcccuuaccccaaaaagcau	HE570385:89605..89667:-
43	gmo-mir-130a	gcccucuuucuguuguccuacu	cagugcaauauuaaaagggca	3p	gcccucuuucuguuguccuacugugaaacacucagcagugcaauauuaaaagggca	gcccucuuucuguuguccuacugugaaacacucagcagugcaauauuaaaagggca	CAEA01253614:466..522:+
44	gmo-mir-130b	gcccuuuuccucuugcacuacu	uagugcaauauuaaaagggca	3p	gcccuuuuccucuugcacuacuggacguugagaugaguagugcaauauuaaaagggca	gcccuuuuccucuugcacuacuggacguugagaugaguagugcaauauuaaaagggca	HE566711:727425..727483:-
45	gmo-mir-132-1	accguggcauuagauuguuacu	uaacagucuacagccauggucg	3p	accguggcauuagauuguuacuguagcaaccgcagcacugguaacagucuacagccauggucg	accguggcauuagauuguuacuguagcaaccgcagcacugguaacagucuacagccauggucg	HE570340:947712..947775:-
46	gmo-mir-132-2	accguggcuuuagauuguuacu	uaacagucuacagccauggucg	3p	accguggcuuuagauuguuacucuagcaacagcaccaugguaacagucuacagccauggucg	accguggcuuuagauuguuacucuagcaacagcaccaugguaacagucuacagccauggucg	HE568217:132868..132930:+
47	gmo-mir-1338	aggacugucacaccugagcaug	aucucagguuugucagcccaug	3p	aggacugucacaccugagcaugguaccuugaggcucaaucucagguuugucagcccaug	aggacugucacaccugagcaugguaccuugaggcucaaucucagguuugucagcccaug	HE566529:745440..745499:+
48	gmo-mir-133a-1	agcugguaaaauggaaccaaau	uugguccccuucaaccagcugu	3p	agcugguaaaauggaaccaaaucaccucuugaauggauuugguccccuucaaccagcugu	agcugguaaaauggaaccaaaucaccucuugaauggauuugguccccuucaaccagcugu	HE566612:109175..109235:-
49	gmo-mir-133a-2	agcugguaaaauggaaccaaau	uugguccccuucaaccagcugu	3p	agcugguaaaauggaaccaaaucaacuguuaaauggauuugguccccuucaaccagcugu	agcugguaaaauggaaccaaaucaacuguuaaauggauuugguccccuucaaccagcugu	HE566325:8548..8608:+
50	gmo-mir-133b	gcuggucaaacggaaccaaguc	uuuggucccuuucaaccagcu	3p	gcuggucaaacggaaccaagucagguguuucugugagguuuggucccuuucaaccagcu	gcuggucaaacggaaccaagucagguguuucugugagguuuggucccuuucaaccagcu	HE568667:96738..96797:-
51	gmo-mir-135b	uauggcuucuuauuccuaucug	auauagggauggaagccaugcag	5p	uauggcuucuuauuccuaucugacuguugauggcucauauagggauggaagccaugcag	uauggcuucuuauuccuaucugacuguugauggcucauauagggauggaagccaugcag	CAEA01318263:148..207:+
52	gmo-mir-135c-1	uauggcuuucuauuccuaugug	cacauagggucuaaagccauug	5p	uauggcuuucuauuccuaugugauuuacucugccaugucacauagggucuaaagccauug	uauggcuuucuauuccuaugugauuuacucugccaugucacauagggucuaaagccauug	HE566789:17207..17267:-
53	gmo-mir-135c-2	uauggcuuucuauuccuaugug	acguaggguucaaagccauugga	5p	uauggcuuucuauuccuaugugaguugugcucuugaggaucacguaggguucaaagccauugga	uauggcuuucuauuccuaugugaguugugcucuugaggaucacguaggguucaaagccauugga	HE570301:1989457..1989521:+
54	gmo-mir-135d	uauggcuuuuuauuccuacguga	auguaggauucuaagccacu	5p	uauggcuuuuuauuccuacgugauggcagaugugguucauguaggauucuaagccacu	uauggcuuuuuauuccuacgugauggcagaugugguucauguaggauucuaagccacu	HE570160:81..139:+
55	gmo-mir-137-1	acggguauucuuggguugaua	uuauugcuugagaauacgcguag	3p	acggguauucuuggguugauaauacagauguggauguuauugcuugagaauacgcguag	acggguauucuuggguugauaauacagauguggauguuauugcuugagaauacgcguag	CAEA01329639:29..88:-
56	gmo-mir-137-2	acggguauucuuggguugaua	uuauugcuugagaauacgcguag	3p	acggguauucuuggguugauaauacagauguugauguuauugcuugagaauacgcguag	acggguauucuuggguugauaauacagauguugauguuauugcuugagaauacgcguag	HE569993:372569..372628:-
57	gmo-mir-138-2	agcugguguugugaaucaggccg	gcuuuuucacaacgccagggu	5p	agcugguguugugaaucaggccgcugaagagacacguacggcuuuuucacaacgccagggu	agcugguguugugaaucaggccgcugaagagacacguacggcuuuuucacaacgccagggu	HE571829:202510..202571:-
58	gmo-mir-138-3	agcugguguugugaaucaggccg	gcuccuucccaacaccagggu	5p	agcugguguugugaaucaggccgccacaaugcccggaccggcuccuucccaacaccagggu	agcugguguugugaaucaggccgccacaaugcccggaccggcuccuucccaacaccagggu	HE567749:146983..147044:-
59	gmo-mir-139	ucuacagugcaugugucuccagu	uggagacccggcucuguuggaa	5p	ucuacagugcaugugucuccaguuuguuagugaugcuacuggagacccggcucuguuggaa	ucuacagugcaugugucuccaguuuguuagugaugcuacuggagacccggcucuguuggaa	CAEA01319278:43..104:-
60	gmo-mir-140	cagugguuuuacccuaugguag	accacaggguagaaccacggaca	3p	cagugguuuuacccuaugguaggugacgucaugcuguucuaccacaggguagaaccacggaca	cagugguuuuacccuaugguaggugacgucaugcuguucuaccacaggguagaaccacggaca	HE572041:420054..420117:+
61	gmo-mir-142-1	cauaaaguagaaagcacuacu	aguguuuccuacuuuauggaug	5p	cauaaaguagaaagcacuacuaaacuccucgcccacaguguaguguuuccuacuuuauggaug	cauaaaguagaaagcacuacuaaacuccucgcccacaguguaguguuuccuacuuuauggaug	HE567416:23383..23446:+
62	gmo-mir-142-2	cauaaaguagaaagcacuacu	aguguuuccuacuuuauggaug	5p	cauaaaguagaaagcacuacuaaacuucaaugcaaaguguaguguuuccuacuuuauggaug	cauaaaguagaaagcacuacuaaacuucaaugcaaaguguaguguuuccuacuuuauggaug	CAEA01246376:962..1024:-
63	gmo-mir-143	ggugcagugcugcaucucugguc	ugagaugaagcacuguagcuc	3p	ggugcagugcugcaucucuggucagcugguagucugagaugaagcacuguagcuc	ggugcagugcugcaucucuggucagcugguagucugagaugaagcacuguagcuc	HE568986:3416..3471:-
64	gmo-mir-144	ggauaucaucauauacuguaagu	cuacaguauagaugauguacu	5p	ggauaucaucauauacuguaaguucauuauggagacacuacaguauagaugauguacu	ggauaucaucauauacuguaaguucauuauggagacacuacaguauagaugauguacu	CAEA01183658:343..401:+
65	gmo-mir-146	ugagaacugaauuccauagaugg	gucuaugggcucaguucuuuug	5p	ugagaacugaauuccauagauggcucgcucagguaucgucuaugggcucaguucuuuug	ugagaacugaauuccauagauggcucgcucagguaucgucuaugggcucaguucuuuug	HE570404:167833..167892:-
66	gmo-mir-148	aaguucugugauacacucagacu	ucagugcauuacagaacuuugu	3p	aaguucugugauacacucagacuguaauugacgguagucagugcauuacagaacuuugu	aaguucugugauacacucagacuguaauugacgguagucagugcauuacagaacuuugu	HE566826:222662..222721:-
67	gmo-mir-150	ucucccaauccuuguaccagug	cgcugggcaggcuuuggggggcg	5p	ucucccaauccuuguaccagugucguggugucggccgacgcugggcaggcuuuggggggcg	ucucccaauccuuguaccagugucguggugucggccgacgcugggcaggcuuuggggggcg	HE566723:314469..314530:+
68	gmo-mir-152	aaguucugugauacacucggacu	ucagugcauaacagaacuuugg	5p	aaguucugugauacacucggacugugaaucuaugcuagucagugcauaacagaacuuugg	aaguucugugauacacucggacugugaaucuaugcuagucagugcauaacagaacuuugg	CAEA01132255:801..861:-
69	gmo-mir-153a-1	gucauuuuugugauguugcag	uugcauagucacaaaagugauc	3p	gucauuuuugugauguugcagcuaguauuaugagcccaguugcauagucacaaaagugauc	gucauuuuugugauguugcagcuaguauuaugagcccaguugcauagucacaaaagugauc	HE568206:159944..160005:+
70	gmo-mir-153a-2	gucauuuuugugauguugcag	uugcauagucacaaaagugauc	3p	gucauuuuugugauguugcagcucguaauaugagcccaguugcauagucacaaaagugauc	gucauuuuugugauguugcagcucguaauaugagcccaguugcauagucacaaaagugauc	HE568293:85794..85855:+
71	gmo-mir-153b	gucauuuuugugguuugcagc	uugcauagucacaaaaaugagc	3p	gucauuuuugugguuugcagcuaguacucuggcuccaguugcauagucacaaaaaugagc	gucauuuuugugguuugcagcuaguacucuggcuccaguugcauagucacaaaaaugagc	HE567033:27552..27612:-
72	gmo-mir-15a	uagcagcacagaaugguuugu	caggccguacugugcugcagcagu	5p	uagcagcacagaaugguuugugguuacacugagauacaggccguacugugcugcagcagu	uagcagcacagaaugguuugugguuacacugagauacaggccguacugugcugcagcagu	HE571102:46493..46553:-
73	gmo-mir-15b	uagcagcgcaucaugguuuga	caaaccauuaugugcugcugua	5p	uagcagcgcaucaugguuugaaacgaugucaaaaguguccaaaccauuaugugcugcugua	uagcagcgcaucaugguuugaaacgaugucaaaaguguccaaaccauuaugugcugcugua	HE568600:341901..341962:+
74	gmo-mir-16a	uagcagcacguaaauauuggug	caauguuggcagugcugcuuca	5p	uagcagcacguaaauauuggugugugagacuagaccccaaccccaauguuggcagugcugcuuca	uagcagcacguaaauauuggugugugagacuagaccccaaccccaauguuggcagugcugcuuca	HE568600:342080..342145:+
75	gmo-mir-16b	uagcagcacguaaauauuggag	ccaguauugaucgugcugcugaa	5p	uagcagcacguaaauauuggaguuuacacugucgcauaugccuccaguauugaucgugcugcugaa	uagcagcacguaaauauuggaguuuacacugucgcauaugccuccaguauugaucgugcugcugaa	HE571102:46215..46281:-
76	gmo-mir-17-1	caaagugcuuacagugcagguag	uacugcaguggaggcacuucuagc	5p	caaagugcuuacagugcagguaguacuaugcaacgcuacugcaguggaggcacuucuagc	caaagugcuuacagugcagguaguacuaugcaacgcuacugcaguggaggcacuucuagc	HE566687:993185..993245:-
77	gmo-mir-17-2	caaagugcuuacagugcagguag	acugcagugaaggcacuuucagc	5p	caaagugcuuacagugcagguagucuuacaauaucuacugcagugaaggcacuuucagc	caaagugcuuacagugcagguagucuuacaauaucuacugcagugaaggcacuuucagc	HE569758:354880..354939:+
78	gmo-mir-1788	ggcuuguuuuaaguugccug	caggcagcuaaagcaagucug	3p	ggcuuguuuuaaguugccugcgacuguauuugaacacaggcagcuaaagcaagucug	ggcuuguuuuaaguugccugcgacuguauuugaacacaggcagcuaaagcaagucug	HE569150:212356..212413:-
79	gmo-mir-181c	cacauucaucgcugucgguggg	uugccggacgcugaauguca	5p	cacauucaucgcugucgguggguugagaauaaugcugucaacuugccggacgcugaauguca	cacauucaucgcugucgguggguugagaauaaugcugucaacuugccggacgcugaauguca	HE566271:312786..312848:-
80	gmo-mir-182	uuuggcaaugguagaacucaca	ugguucuagacuugccaacu	5p	uuuggcaaugguagaacucacacuggugagcuagaaggauccggugguucuagacuugccaacu	uuuggcaaugguagaacucacacuggugagcuagaaggauccggugguucuagacuugccaacu	HE567039:13679..13743:+
81	gmo-mir-183	uauggcacugguagaauucacu	ugaauuaccauagggccaua	5p	uauggcacugguagaauucacugugaaagcacacuaucagugaauuaccauagggccaua	uauggcacugguagaauucacugugaaagcacacuaucagugaauuaccauagggccaua	HE567039:12669..12729:+
82	gmo-mir-184a	uccuuaucacuuuuccagcccag	uggacggagaacugauaagggc	3p	uccuuaucacuuuuccagcccagcuaucgauucuguauccguuggacggagaacugauaagggc	uccuuaucacuuuuccagcccagcuaucgauucuguauccguuggacggagaacugauaagggc	HE570627:605847..605911:-
83	gmo-mir-184b	uuaucacuuuuccagcccagc	uggacggagaacugauaagg	3p	uuaucacuuuuccagcccagcuauccaucauguguuuguuggacggagaacugauaagg	uuaucacuuuuccagcccagcuauccaucauguguuuguuggacggagaacugauaagg	HE566872:338199..338258:-
84	gmo-mir-187	ggcugcaacacaggacaug	ucgugucuuguguugcagccagu	3p	ggcugcaacacaggacaugggaccagccucucaaaccccucgugucuuguguugcagccagu	ggcugcaacacaggacaugggaccagccucucaaaccccucgugucuuguguugcagccagu	CAEA01026030:339..401:+
85	gmo-mir-18a-1	uaaggugcaucuagugcagau	acugcccuaagugcuccuucug	5p	uaaggugcaucuagugcagauagugaaguagacuagcaccuacugcccuaagugcuccuucug	uaaggugcaucuagugcagauagugaaguagacuagcaccuacugcccuaagugcuccuucug	HE569758:355007..355070:+
86	gmo-mir-18a-2	uaaggugcaucuagugcagau	acugcccuaagugccccuucu	5p	uaaggugcaucuagugcagauagugaaauagacuagcaccuacugcccuaagugccccuucu	uaaggugcaucuagugcagauagugaaauagacuagcaccuacugcccuaagugccccuucu	HE566687:993064..993126:-
87	gmo-mir-190a-1	ugauauguuugauauauuagguu	acuauauaucaaacauauuccu	5p	ugauauguuugauauauuagguuguuuuuccacuccaacuauauaucaaacauauuccu	ugauauguuugauauauuagguuguuuuuccacuccaacuauauaucaaacauauuccu	CAEA01201620:149..208:-
88	gmo-mir-190a-2	ugauauguuugauauauuagguu	acuauauaucaaacauauuccu	5p	ugauauguuugauauauuagguuguuauucaguccaacuauauaucaaacauauuccu	ugauauguuugauauauuagguuguuauucaguccaacuauauaucaaacauauuccu	HE571597:275322..275380:-
89	gmo-mir-190b	ugauauguuugauauucgguug	acuaaauaucagacauauuccu	5p	ugauauguuugauauucgguuguucuccugcguuuucaugucaacuaaauaucagacauauuccu	ugauauguuugauauucgguuguucuccugcguuuucaugucaacuaaauaucagacauauuccu	HE566501:421862..421927:+
90	gmo-mir-192	augaccuaugaauugacagcca	ccugucaguuuuauaggccacug	5p	augaccuaugaauugacagccagucguccucaaguugccugucaguuuuauaggccacug	augaccuaugaauugacagccagucguccucaaguugccugucaguuuuauaggccacug	HE572483:16944..17004:+
91	gmo-mir-193a	ugggucuuugcgggcaagguga	aacuggccuacaaagucccagu	3p	ugggucuuugcgggcaaggugaguccucauucauucaacuggccuacaaagucccagu	ugggucuuugcgggcaaggugaguccucauucauucaacuggccuacaaagucccagu	HE570758:401123..401181:+
92	gmo-mir-194a	uguaacagcaacuccaugugga	ccaguggaagugcugcuaccu	5p	uguaacagcaacuccauguggaagcuccuccuuccaguggaagugcugcuaccu	uguaacagcaacuccauguggaagcuccuccuuccaguggaagugcugcuaccu	HE572483:16511..16565:+
93	gmo-mir-194b	uguaacagcaucuccauauggau	ccaguggagcugcuguuaucugu	5p	uguaacagcaucuccauauggaugagugucugguguccaguggagcugcuguuaucugu	uguaacagcaucuccauauggaugagugucugguguccaguggagcugcuguuaucugu	HE571897:178583..178642:+
94	gmo-mir-196a	uagguaguuucauguuguuggg	ugcaacacgaaacugucuuaauu	5p	uagguaguuucauguuguugggaucugucuucuuacucugcaacacgaaacugucuuaauu	uagguaguuucauguuguugggaucugucuucuuacucugcaacacgaaacugucuuaauu	HE568479:1225731..1225792:+
95	gmo-mir-199-1	cccaguguucagacuaccuguuc	acaguagucugcacauugguu	3p	cccaguguucagacuaccuguucaggcucuuacugguguacaguagucugcacauugguu	cccaguguucagacuaccuguucaggcucuuacugguguacaguagucugcacauugguu	HE572020:79409..79469:+
96	gmo-mir-199-2	cccaguguucagacuaccuguuc	acaguagucugcacauugguu	3p	cccaguguucagacuaccuguucaucaggcugcgucugaacaguagucugcacauugguu	cccaguguucagacuaccuguucaucaggcugcgucugaacaguagucugcacauugguu	HE570789:143297..143357:+
97	gmo-mir-199-3	cccaguguucagacuaccuguuc	acaguagucugcacauugguu	3p	cccaguguucagacuaccuguucaggaaguagugguuguacaguagucugcacauugguu	cccaguguucagacuaccuguucaggaaguagugguuguacaguagucugcacauugguu	HE569654:858296..858356:-
98	gmo-mir-199-4	cccaguguucagacuaccuguuc	acaguagucugcacauugguu	3p	cccaguguucagacuaccuguucauuguuauacugguguacaguagucugcacauugguu	cccaguguucagacuaccuguucauuguuauacugguguacaguagucugcacauugguu	CAEA01179850:96..156:-
99	gmo-mir-19a-1	aguucugcauaguugcacuac	ugugcaaaucuaugcaaaacug	3p	aguucugcauaguugcacuacaagaauagaagaguugugcaaaucuaugcaaaacug	aguucugcauaguugcacuacaagaauagaagaguugugcaaaucuaugcaaaacug	HE566687:992926..992983:-
100	gmo-mir-19a-2	aguuuugcguaguugcucugc	ugugcaaaucuaugcaaaacug	3p	aguuuugcguaguugcucugcaagaaaauugaguugugcaaaucuaugcaaaacug	aguuuugcguaguugcucugcaagaaaauugaguugugcaaaucuaugcaaaacug	HE569758:355142..355198:+
101	gmo-mir-19b-1	aguuuugcugguuugcuuucag	ugugcaaauccaugcaaaacug	3p	aguuuugcugguuugcuuucagcuuuugaaaacacacgcugugcaaauccaugcaaaacug	aguuuugcugguuugcuuucagcuuuugaaaacacacgcugugcaaauccaugcaaaacug	HE569758:355452..355513:+
102	gmo-mir-19b-2	aguuuugcugguuugcauucc	ugugcaaauccaugcaaaacug	3p	aguuuugcugguuugcauuccgcuggagauugcguuggugugcaaauccaugcaaaacug	aguuuugcugguuugcauuccgcuggagauugcguuggugugcaaauccaugcaaaacug	HE566687:992644..992704:-
103	gmo-mir-19d	agcuuugcagggugggcagucagc	ugugcaaacccaugcaaaacug	3p	agcuuugcagggugggcagucagccugggugcuuuggagccgcugugcaaacccaugcaaaacug	agcuuugcagggugggcagucagccugggugcuuuggagccgcugugcaaacccaugcaaaacug	HE570406:50960..51025:+
104	gmo-mir-200a	caucuuaccuggcagugcuuga	uaacacugucugguaacgaugu	3p	caucuuaccuggcagugcuugauuguaugacuggucuucuaacacugucugguaacgaugu	caucuuaccuggcagugcuugauuguaugacuggucuucuaacacugucugguaacgaugu	HE571528:73296..73357:+
105	gmo-mir-200b	caucuuacgaggcagcauugga	uaauacugccugguaaugauga	3p	caucuuacgaggcagcauuggaugucauaucccucucuaauacugccugguaaugauga	caucuuacgaggcagcauuggaugucauaucccucucuaauacugccugguaaugauga	HE571528:73084..73143:+
106	gmo-mir-203a	agugguucucaauaguucaaca	ugaaauguuuaggaccacuuga	3p	agugguucucaauaguucaacagucuuucuugauuuugugaaauguuuaggaccacuuga	agugguucucaauaguucaacagucuuucuugauuuugugaaauguuuaggaccacuuga	HE571722:7535..7595:-
107	gmo-mir-203b	agugguucuuaacaguucaaca	ugaaauguuuaggaccacuua	3p	agugguucuuaacaguucaacaguucauuuccaaaauugugaaauguuuaggaccacuua	agugguucuuaacaguucaacaguucauuuccaaaauugugaaauguuuaggaccacuua	HE571868:1308403..1308463:-
108	gmo-mir-204-1	uucccuuugucauccuaugccu	gcagggacagcaaagggaagcu	5p	uucccuuugucauccuaugccuggagcuuucagcaaggcagggacagcaaagggaagcu	uucccuuugucauccuaugccuggagcuuucagcaaggcagggacagcaaagggaagcu	HE566604:798..857:+
109	gmo-mir-204-2	uucccuuugucauccuaugccu	gcagggacagcaaagggacgcu	5p	uucccuuugucauccuaugccuggggcauccaauaaggcagggacagcaaagggacgcu	uucccuuugucauccuaugccuggggcauccaauaaggcagggacagcaaagggacgcu	HE571371:105510..105569:+
110	gmo-mir-204-3	uucccuuugucauccuaugccu	gcuggggaggccaagggacgcc	5p	uucccuuugucauccuaugccugggcucauacuaaagaggcuggggaggccaagggacgcc	uucccuuugucauccuaugccugggcucauacuaaagaggcuggggaggccaagggacgcc	CAEA01188766:1384..1445:+
111	gmo-mir-205-1	uccuucauuccaccggagucug	auuucaguggugugaagagua	5p	uccuucauuccaccggagucuguauccaugguaaccagauuucaguggugugaagagua	uccuucauuccaccggagucuguauccaugguaaccagauuucaguggugugaagagua	HE570301:446959..447018:+
112	gmo-mir-205-2	uccuucauuccaccggagucug	gauuucaguggcgugaagaaua	5p	uccuucauuccaccggagucugucuugagccaaucagauuucaguggcgugaagaaua	uccuucauuccaccggagucugucuugagccaaucagauuucaguggcgugaagaaua	HE569614:766822..766880:-
113	gmo-mir-206	acaugcuuccuuauaugcccaua	uggaauguaaggaagugugugg	3p	acaugcuuccuuauaugcccauaugaauacgccaguuauggaauguaaggaagugugugg	acaugcuuccuuauaugcccauaugaauacgccaguuauggaauguaaggaagugugugg	HE568667:99341..99401:-
114	gmo-mir-20a-1	uaaagugcuuauagugcagguag	acugcagcgugagcacuucaag	5p	uaaagugcuuauagugcagguaguguuguccguaucuacugcagcgugagcacuucaag	uaaagugcuuauagugcagguaguguuguccguaucuacugcagcgugagcacuucaag	HE566687:992762..992821:-
115	gmo-mir-20a-2	uaaagugcuuauagugcagguag	acugcagugugagcacuuaaag	5p	uaaagugcuuauagugcagguaguuguauguauuucuacugcagugugagcacuuaaag	uaaagugcuuauagugcagguaguuguauguauuucuacugcagugugagcacuuaaag	HE569758:355323..355382:+
116	gmo-mir-20a-3	uaaagugcuuauagugcagguag	ccgcccuguaagcacuuaucu	5p	uaaagugcuuauagugcagguaguauugauaccuggccuaccgcccuguaagcacuuaucu	uaaagugcuuauagugcagguaguauugauaccuggccuaccgcccuguaagcacuuaucu	HE570406:50465..50526:+
117	gmo-mir-210	agccacugacuaacgcacauug	cugugcgugugacagcggcu	5p	agccacugacuaacgcacauugugccacuugcccauuccacugugcgugugacagcggcu	agccacugacuaacgcacauugugccacuugcccauuccacugugcgugugacagcggcu	HE567225:313436..313496:-
118	gmo-mir-21-1	uagcuuaucagacugguguuggc	caacaacggucuguaagcuggc	5p	uagcuuaucagacugguguuggcugcucuauugucacggcaacaacggucuguaagcuggc	uagcuuaucagacugguguuggcugcucuauugucacggcaacaacggucuguaagcuggc	HE567193:1113123..1113184:+
119	gmo-mir-21-2	uagcuuaucagacugguguuggc	cgacaacagucuguaggcuguc	5p	uagcuuaucagacugguguuggcuguuagauugcaaggcgacaacagucuguaggcuguc	uagcuuaucagacugguguuggcuguuagauugcaaggcgacaacagucuguaggcuguc	CAEA01211130:887..947:-
120	gmo-mir-212-1	accuuggcuuuagacugcuuacu	uaacagucuacagucauggcu	3p	accuuggcuuuagacugcuuacugcuccccagcugacagcccaguaacagucuacagucauggcu	accuuggcuuuagacugcuuacugcuccccagcugacagcccaguaacagucuacagucauggcu	HE568217:132512..132577:+
121	gmo-mir-212-2	accuuggcuauagacugcuuacu	uaacagucuacagucauggcu	3p	accuuggcuauagacugcuuacugcugaagcugcucaccacaguacaguaacagucuacagucauggcu	accuuggcuauagacugcuuacugcugaagcugcucaccacaguacaguaacagucuacagucauggcu	HE570340:947995..948064:-
122	gmo-mir-214-1	ugccugucuacacuugcugugc	acagcaggcacagacaggcaga	3p	ugccugucuacacuugcugugcagacauucugcuccuguacagcaggcacagacaggcaga	ugccugucuacacuugcugugcagacauucugcuccuguacagcaggcacagacaggcaga	HE572020:81842..81903:+
123	gmo-mir-214-2	ugccugucuucacuugcugugc	acagcaggcacagacaggcaga	3p	ugccugucuucacuugcugugcaguaauugguucagccuguacagcaggcacagacaggcaga	ugccugucuucacuugcugugcaguaauugguucagccuguacagcaggcacagacaggcaga	HE566539:1051641..1051704:+
124	gmo-mir-217	uacugcaucaggaacugauuggc	caacaguaccugaugcauuucc	5p	uacugcaucaggaacugauuggcugaugccuaguggccaacaguaccugaugcauuucc	uacugcaucaggaacugauuggcugaugccuaguggccaacaguaccugaugcauuucc	CAEA01227347:111..170:+
125	gmo-mir-2184	aacaguaagaguuuaugugcug	guacaugaccucuugcagugca	5p	aacaguaagaguuuaugugcugugagcugccaucaguacaugaccucuugcagugca	aacaguaagaguuuaugugcugugagcugccaucaguacaugaccucuugcagugca	CAEA01109560:92..149:+
126	gmo-mir-2187a	uuaauuaguauagccuguuuuag	uuuacaggcuaugcuaaucug	5p	uuaauuaguauagccuguuuuagugaucucagcaauucuuuacaggcuaugcuaaucug	uuaauuaguauagccuguuuuagugaucucagcaauucuuuacaggcuaugcuaaucug	HE571397:988604..988663:-
127	gmo-mir-2187b	uaauuaguauagccuguauuagu	uuacaggcuaugcuaaucuau	5p	uaauuaguauagccuguauuagugaugugaucuauucuuuacaggcuaugcuaaucuau	uaauuaguauagccuguauuagugaugugaucuauucuuuacaggcuaugcuaaucuau	HE566307:496460..496519:-
128	gmo-mir-2188	aagguccaaccucacauguccu	gcuguguggggucagaccuauc	5p	aagguccaaccucacauguccugugcagcuguaggaaggcuguguggggucagaccuauc	aagguccaaccucacauguccugugcagcuguaggaaggcuguguggggucagaccuauc	CAEA01064140:349..409:-
129	gmo-mir-218a-1	uugugcuugaucuaaccaugugg	acaugguuccgucaagcgc	5p	uugugcuugaucuaaccauguggcccccuccuguugugacaucacaugguuccgucaagcgc	uugugcuugaucuaaccauguggcccccuccuguugugacaucacaugguuccgucaagcgc	HE569971:216634..216696:+
130	gmo-mir-219-2	ugauuguccaaacgcaauucu	agaauuguguauggacaucugu	3p	ugauuguccaaacgcaauucuugagucacgucaaaacucaaccgcaagaauuguguauggacaucugu	ugauuguccaaacgcaauucuugagucacgucaaaacucaaccgcaagaauuguguauggacaucugu	HE568131:387430..387498:-
131	gmo-mir-221-1	accuggcauacaauguagauaucugu	agcuacauugucugcuggguuu	3p	accuggcauacaauguagauaucuguguuguccaauucuacagcuacauugucugcuggguuu	accuggcauacaauguagauaucuguguuguccaauucuacagcuacauugucugcuggguuu	CAEA01202201:767..830:+
132	gmo-mir-221-2	acccggcauacauuguaggauucugu	agcuacauugucugcuggguuu	3p	acccggcauacauuguaggauucugugugggugaagcgacagcuacauugucugcuggguuu	acccggcauacauuguaggauucugugugggugaagcgacagcuacauugucugcuggguuu	CAEA01177919:158..220:-
133	gmo-mir-222-1	ugcucaguacucaguguagaucc	agcuacaucuggcuacugggucuc	3p	ugcucaguacucaguguagauccuguggggcaggcagcagcuacaucuggcuacugggucuc	ugcucaguacucaguguagauccuguggggcaggcagcagcuacaucuggcuacugggucuc	HE566087:21723..21785:+
134	gmo-mir-222-2	ugcucaguaggcaguguagauccu	agcuacaucuggcuacugggucuc	3p	ugcucaguaggcaguguagauccuguuuagcaaucagcagcuacaucuggcuacugggucuc	ugcucaguaggcaguguagauccuguuuagcaaucagcagcuacaucuggcuacugggucuc	CAEA01202201:317..379:+
135	gmo-mir-223a	aguguauuugacaagcugagcu	ugucaguuugucaaauacccca	5p	aguguauuugacaagcugagcuggacacuaaaagacagagugucaguuugucaaauacccca	aguguauuugacaagcugagcuggacacuaaaagacagagugucaguuugucaaauacccca	CAEA01406001:328..390:+
136	gmo-mir-22a-1	aguucuucacuggcaagcuuua	aagcugccagcugaagaacugu	3p	aguucuucacuggcaagcuuuaugucauauguaccaacuaaagcugccagcugaagaacugu	aguucuucacuggcaagcuuuaugucauauguaccaacuaaagcugccagcugaagaacugu	HE571544:197027..197089:-
137	gmo-mir-22a-2	aguucuucacuggcaagcuuua	aagcugccagcugaagaacugu	3p	aguucuucacuggcaagcuuuacguuccuguuguacugcuaaagcugccagcugaagaacugu	aguucuucacuggcaagcuuuacguuccuguuguacugcuaaagcugccagcugaagaacugu	HE569363:78928..78991:-
138	gmo-mir-22b	cguucuucacuagcuagcuuua	aagcugccaguugaagagcugu	3p	cguucuucacuagcuagcuuuacgccgcgcucacgcuaaagcugccaguugaagagcugu	cguucuucacuagcuagcuuuacgccgcgcucacgcuaaagcugccaguugaagagcugu	CAEA01224064:190..250:+
139	gmo-mir-23a-2	ggauuccuggcagaguga	aucacauugccagggauuucc	3p	ggauuccuggcagagugauuuuguugugaugucauguaaaucacauugccagggauuucc	ggauuccuggcagagugauuuuguugugaugucauguaaaucacauugccagggauuucc	CAEA01040759:805..865:-
140	gmo-mir-23b	aggguuccuggcgugcugauu	aucacauugccagggauuacc	3p	aggguuccuggcgugcugauuugugauuuaugauaaaaucacauugccagggauuacc	aggguuccuggcgugcugauuugugauuuaugauaaaaucacauugccagggauuacc	CAEA01141222:176..234:-
141	gmo-mir-24a-2	ugccugcuguacugauaauca	uggcucaguucagcaggaac	3p	ugccugcuguacugauaaucagugugcgacgucagcuggcucaguucagcaggaac	ugccugcuguacugauaaucagugugcgacgucagcuggcucaguucagcaggaac	HE566746:313882..313938:+
142	gmo-mir-24a-3	ugccuacugagcugauuaucag	uggcucaguucagcaggaac	3p	ugccuacugagcugauuaucaguccuacagaaccacuggcucaguucagcaggaac	ugccuacugagcugauuaucaguccuacagaaccacuggcucaguucagcaggaac	HE571865:1942730..1942786:-
143	gmo-mir-24a-4	ugccuacugagcugauaacagu	uggcucaguucagcaggaac	3p	ugccuacugagcugauaacaguuagaugucaaaacaagcacuggcucaguucagcaggaac	ugccuacugagcugauaacaguuagaugucaaaacaagcacuggcucaguucagcaggaac	CAEA01248145:354..415:+
144	gmo-mir-25	aggcggagacucgggcaauugc	cauugcacuugucucggucuga	3p	aggcggagacucgggcaauugccagccuucccagacggcauugcacuugucucggucuga	aggcggagacucgggcaauugccagccuucccagacggcauugcacuugucucggucuga	HE570406:51119..51179:+
145	gmo-mir-26a-1	uucaaguaauccaggauaggcu	ccuguccaggaagacuugcacu	5p	uucaaguaauccaggauaggcuguuuuugucugcuccggccuguccaggaagacuugcacu	uucaaguaauccaggauaggcuguuuuugucugcuccggccuguccaggaagacuugcacu	HE571935:248194..248255:-
146	gmo-mir-26a-2	uucaaguaauccaggauaggcu	ccuauucacgauuacuugcccc	5p	uucaaguaauccaggauaggcuguguuguccugguuggccuauucacgauuacuugcccc	uucaaguaauccaggauaggcuguguuguccugguuggccuauucacgauuacuugcccc	HE566793:498973..499033:+
147	gmo-mir-26a-3	uucaaguaauccaggauaggcu	ccuauuuuugauuacuuguuuc	5p	uucaaguaauccaggauaggcugguucacaaccgcacggccuauuuuugauuacuuguuuc	uucaaguaauccaggauaggcugguucacaaccgcacggccuauuuuugauuacuuguuuc	HE570778:267255..267316:+
148	gmo-mir-26a-4	uucaaguaauccaggauaggcu	ccuauucggggugacuugguuc	5p	uucaaguaauccaggauaggcuuguugaaaccaggggaaggccuauucggggugacuugguuc	uucaaguaauccaggauaggcuuguugaaaccaggggaaggccuauucggggugacuugguuc	HE570147:105087..105150:+
149	gmo-mir-26b	uucaaguaauccaggauagguu	ccuauucaggaugacuuguuuc	5p	uucaaguaauccaggauagguuuguucugacaagcaguaaagccuauucaggaugacuuguuuc	uucaaguaauccaggauagguuuguucugacaagcaguaaagccuauucaggaugacuuguuuc	HE571522:39027..39091:+
150	gmo-mir-27a-2	agagcuuagcuaauuggugag	uucacaguggcuaaguucagu	3p	agagcuuagcuaauuggugagcauugaucccugcaauguguuguucacaguggcuaaguucagu	agagcuuagcuaauuggugagcauugaucccugcaauguguuguucacaguggcuaaguucagu	HE567057:679133..679197:+
151	gmo-mir-27b	agagcuuagcugauuggugaac	uucacaguggcuaaguucug	3p	agagcuuagcugauuggugaacagugauugaucuccucuuuguucacaguggcuaaguucug	agagcuuagcugauuggugaacagugauugaucuccucuuuguucacaguggcuaaguucug	CAEA01050502:115..177:-
152	gmo-mir-27c	aggacuuaacacgcaugugaaca	uucacagugguuaaguucug	3p	aggacuuaacacgcaugugaacaguguaaguguccuccguguucacagugguuaaguucug	aggacuuaacacgcaugugaacaguguaaguguccuccguguucacagugguuaaguucug	HE567490:4252..4313:-
153	gmo-mir-27d	aggacuuagcucgcuuugugaac	uucacaguggcuaaguuccg	3p	aggacuuagcucgcuuugugaacaguugaguagaaagauaauguucacaguggcuaaguuccg	aggacuuagcucgcuuugugaacaguugaguagaaagauaauguucacaguggcuaaguuccg	CAEA01040759:456..519:-
154	gmo-mir-29a-1	acugauuucuuucgguguucag	uagcaccauuugaaaucgguua	3p	acugauuucuuucgguguucagagucuucuuguguuucuagcaccauuugaaaucgguua	acugauuucuuucgguguucagagucuucuuguguuucuagcaccauuugaaaucgguua	HE570301:70279..70339:-
155	gmo-mir-29a-2	acugguuuccucuggugcauaga	uagcaccauuugaaaucgguua	3p	acugguuuccucuggugcauagaguaagucuagccuucuagcaccauuugaaaucgguua	acugguuuccucuggugcauagaguaagucuagccuucuagcaccauuugaaaucgguua	CAEA01475371:1317..1377:+
156	gmo-mir-29a-3	accguuuucuucugguguuuaga	uagcaccauuugaaaucgguua	3p	accguuuucuucugguguuuagaguucauuuagugucuagcaccauuugaaaucgguua	accguuuucuucugguguuuagaguucauuuagugucuagcaccauuugaaaucgguua	HE569614:927151..927210:+
157	gmo-mir-29b-1	gcugguuuccgaugguggcuuaga	uagcaccauuugaaaucagugu	3p	gcugguuuccgaugguggcuuagagugcgguccuccaucuagcaccauuugaaaucagugu	gcugguuuccgaugguggcuuagagugcgguccuccaucuagcaccauuugaaaucagugu	CAEA01008340:147..208:-
158	gmo-mir-29b-2	cugguuucacguggugguuuagau	uagcaccauuugaaaucagugu	3p	cugguuucacguggugguuuagauuugaguuccuguugucuagcaccauuugaaaucagugu	cugguuucacguggugguuuagauuugaguuccuguugucuagcaccauuugaaaucagugu	CAEA01475371:1119..1181:+
159	gmo-mir-29c	cugauuuccucuggugguuuagg	uagcaccauaugaaaucagugu	3p	cugauuuccucuggugguuuagguguugcuaauuacagucuagcaccauaugaaaucagugu	cugauuuccucuggugguuuagguguugcuaauuacagucuagcaccauaugaaaucagugu	HE571494:615383..615445:+
160	gmo-mir-29d	ccgguuucaggugguguuuuaga	uagcaccauuugaaaucggug	3p	ccgguuucaggugguguuuuagaguaccagauccaaucuagcaccauuugaaaucggug	ccgguuucaggugguguuuuagaguaccagauccaaucuagcaccauuugaaaucggug	HE569614:926750..926809:+
161	gmo-mir-301a	cucugacuucauugcacuacu	cagugcaauaguauugucaaagc	3p	cucugacuucauugcacuacuguauuggacagcuagcagugcaauaguauugucaaagc	cucugacuucauugcacuacuguauuggacagcuagcagugcaauaguauugucaaagc	HE568745:78790..78849:-
162	gmo-mir-301b	gcuuugacaauguugcacuacu	cagugcaauaguauugucauagc	3p	gcuuugacaauguugcacuacuguaccaucuauucuagcagugcaauaguauugucauagc	gcuuugacaauguugcacuacuguaccaucuauucuagcagugcaauaguauugucauagc	CAEA01502481:484..545:-
163	gmo-mir-30b	uguaaacauccuacacucucagcu	cugggagagggguguuuaugcu	5p	uguaaacauccuacacucucagcuguguccugaaggagcugggagagggguguuuaugcu	uguaaacauccuacacucucagcuguguccugaaggagcugggagagggguguuuaugcu	HE570053:81943..82003:-
164	gmo-mir-30c	uguaaacauccuacacucagcu	cugagagaaggcuguuuacuuu	5p	uguaaacauccuacacucagcuguagccacguugaccacaggcugagagaaggcuguuuacuuu	uguaaacauccuacacucagcuguagccacguugaccacaggcugagagaaggcuguuuacuuu	HE567919:5639..5703:-
165	gmo-mir-30d	uguaaacauccuacacuuucggc	ccgggagugggacuguuugcgcu	5p	uguaaacauccuacacuuucggcgucugcccucauguggccgggagugggacuguuugcgcu	uguaaacauccuacacuuucggcgucugcccucauguggccgggagugggacuguuugcgcu	HE566387:147043..147105:-
166	gmo-mir-30e-1	uguaaacauccuugacuggaagcu	cuuucagucggauguuugcagc	5p	uguaaacauccuugacuggaagcugcauucugacccuuuaaggcuuucagucggauguuugcagc	uguaaacauccuugacuggaagcugcauucugacccuuuaaggcuuucagucggauguuugcagc	HE570053:82256..82321:-
167	gmo-mir-30e-2	uguaaacauccuugacuggaagcu	cuuucagucggauguuugcagc	5p	uguaaacauccuugacuggaagcuagugcuuuguccuggagcuuucagucggauguuugcagc	uguaaacauccuugacuggaagcuagugcuuuguccuggagcuuucagucggauguuugcagc	HE566387:148854..148917:-
168	gmo-mir-31	uggcaagauguuggcauagcug	uaugccauccgauugccaccu	5p	uggcaagauguuggcauagcugcugagacggucugcuaugccauccgauugccaccu	uggcaagauguuggcauagcugcugagacggucugcuaugccauccgauugccaccu	HE569261:235624..235681:+
169	gmo-mir-338-1	aacaacauccuggugcugauug	uccagcaucagugauuuuguug	3p	aacaacauccuggugcugauugaguaguugugauauaacuccagcaucagugauuuuguug	aacaacauccuggugcugauugaguaguugugauauaacuccagcaucagugauuuuguug	HE566674:170296..170357:-
170	gmo-mir-338-2	aacaacauccuggugcugcccgg	uccagcaucagugauuuuguug	3p	aacaacauccuggugcugcccgggugugugcagcagaacuccagcaucagugauuuuguug	aacaacauccuggugcugcccgggugugugcagcagaacuccagcaucagugauuuuguug	HE566997:262111..262172:-
171	gmo-mir-338-3	aacaauauccuggugcugcuuga	uccagcaucagugauuuuguug	3p	aacaauauccuggugcugcuugaguucugcuuccacacuccagcaucagugauuuuguug	aacaauauccuggugcugcuugaguucugcuuccacacuccagcaucagugauuuuguug	HE566867:472549..472609:-
172	gmo-mir-33b-1	gugcauuguaguugcauugca	caaugugucugcagcgcaaca	5p	gugcauuguaguugcauugcauguguuucugccgggugcaaugugucugcagcgcaaca	gugcauuguaguugcauugcauguguuucugccgggugcaaugugucugcagcgcaaca	CAEA01030114:668..727:-
173	gmo-mir-33b-2	gugcauuguaguugcauugca	caguguuuccgcucugcaacg	5p	gugcauuguaguugcauugcacgucugcuuucaccgugcaguguuuccgcucugcaacg	gugcauuguaguugcauugcacgucugcuuucaccgugcaguguuuccgcucugcaacg	HE567758:360950..361009:+
174	gmo-mir-34	uggcagugucuuagcugguugu	aaucagcaaguauacugccg	5p	uggcagugucuuagcugguuguugugaggagugagaacgaagcaaucagcaaguauacugccg	uggcagugucuuagcugguuguugugaggagugagaacgaagcaaucagcaaguauacugccg	HE569990:806790..806853:-
175	gmo-mir-365	agggacuuuuaggggcagcugug	uaaugccccuaaaaauccuuau	3p	agggacuuuuaggggcagcuguguuuaauuaacccagucauaaugccccuaaaaauccuuau	agggacuuuuaggggcagcuguguuuaauuaacccagucauaaugccccuaaaaauccuuau	HE570758:403785..403847:+
176	gmo-mir-375	acguugagccccacgcacaaua	uuuguucguucggcucgcguua	3p	acguugagccccacgcacaauaccugaaggugaaguuuuguucguucggcucgcguua	acguugagccccacgcacaauaccugaaggugaaguuuuguucguucggcucgcguua	CAEA01240563:352..410:+
177	gmo-mir-429	gucuuaccagacacgguuaga	uaauacugucugguaaugccg	3p	gucuuaccagacacgguuagauuuaaugaucugugucuaauacugucugguaaugccg	gucuuaccagacacgguuagauuuaaugaucugugucuaauacugucugguaaugccg	HE571528:74829..74887:+
178	gmo-mir-449a	aggcagugucuuguuagcuggu	cagcuuaccugcuacugcccuc	5p	aggcagugucuuguuagcugguuuguuguguguuugccagcuuaccugcuacugcccuc	aggcagugucuuguuagcugguuuguuguguguuugccagcuuaccugcuacugcccuc	HE566499:61062..61121:-
179	gmo-mir-449b	aggcagugcaauguuaguugac	caauuaacaaugcucuggauccu	5p	aggcagugcaauguuaguugacguauuauuggucaauuaacaaugcucuggauccu	aggcagugcaauguuaguugacguauuauuggucaauuaacaaugcucuggauccu	HE566499:61372..61428:-
180	gmo-mir-451	aaaccguuaccauuacugagu	uagcaaugguaaggguucc	5p	aaaccguuaccauuacugaguuuuuagcaaugguaaggguucc	aaaccguuaccauuacugaguuuuuagcaaugguaaggguucc	CAEA01183658:488..531:+
181	gmo-mir-455	uaugugcccuuggacuacaucg	gcaguccaugggcauauacacu	5p	uaugugcccuuggacuacaucguggaagccagcaccaugcaguccaugggcauauacacu	uaugugcccuuggacuacaucguggaagccagcaccaugcaguccaugggcauauacacu	HE571109:426932..426992:-
182	gmo-mir-456	gcaggcaucuucccagccuccau	caggcugguuagaugguuguca	3p	gcaggcaucuucccagccuccauguggauccaggaaucugcaggcugguuagaugguuguca	gcaggcaucuucccagccuccauguggauccaggaaucugcaggcugguuagaugguuguca	HE572319:701112..701174:-
183	gmo-mir-458	agcgccauuuccagaguuauca	auagcucuuuaaaugguacugc	3p	agcgccauuuccagaguuaucagugaaugaugauuucauagcucuuuaaaugguacugc	agcgccauuuccagaguuaucagugaaugaugauuucauagcucuuuaaaugguacugc	CAEA01053274:33..92:-
184	gmo-mir-459	ucaguaacaaggauucauccugu	caggaagucacuguuacuggcc	5p	ucaguaacaaggauucauccuguugucaccauagaaagcaacaggaagucacuguuacuggcc	ucaguaacaaggauucauccuguugucaccauagaaagcaacaggaagucacuguuacuggcc	CAEA01022471:244..307:-
185	gmo-mir-460	ccugcauuguacacacugugc	cacagcgcauacaauguggaug	5p	ccugcauuguacacacugugcauauuugucaacagagcacagcgcauacaauguggaug	ccugcauuguacacacugugcauauuugucaacagagcacagcgcauacaauguggaug	HE568814:161558..161617:+
186	gmo-mir-462	uaacggaacccauaauacagcug	gcugguuauggcguccguu	5p	uaacggaacccauaauacagcugugguugugcacagcagcugguuauggcguccguu	uaacggaacccauaauacagcugugguugugcacagcagcugguuauggcguccguu	HE571228:149805..149862:-
187	gmo-mir-489	uggucguaugugugacgucauu	ugacaucauauguacggcugcu	3p	uggucguaugugugacgucauuuaguucaguggugggagugacaucauauguacggcugcu	uggucguaugugugacgucauuuaguucaguggugggagugacaucauauguacggcugcu	CAEA01178947:563..624:-
188	gmo-mir-499	uuaagacuugcagugauguuu	aacaucacuuuaagucugugc	5p	uuaagacuugcagugauguuuagggcauugaucacaugaacaucacuuuaagucugugc	uuaagacuugcagugauguuuagggcauugaucacaugaacaucacuuuaagucugugc	HE570315:683993..684053:-
189	gmo-mir-7132a	gacuuggucaaagcuccucagu	ugaggcguuuggaacaaguuca	5p	gacuuggucaaagcuccucaguacagcaacaacucugaggcguuuggaacaaguuca	gacuuggucaaagcuccucaguacagcaacaacucugaggcguuuggaacaaguuca	HE572032:676919..676976:-
190	gmo-mir-7132b	gacuuggucgaagcuccucagg	ugagauguuuggaacaaguaca	5p	gacuuggucgaagcuccucaggcuuacuugaaccucugagauguuuggaacaaguaca	gacuuggucgaagcuccucaggcuuacuugaaccucugagauguuuggaacaaguaca	HE567439:282548..282606:+
191	gmo-mir-7133	gaugcugagguucaaacuguau	uaguuugauccacagcacaaag	5p	gaugcugagguucaaacuguauguguguauugguccaguauaguuugauccacagcacaaag	gaugcugagguucaaacuguauguguguauugguccaguauaguuugauccacagcacaaag	HE571228:1670291..1670353:-
192	gmo-mir-722-1	uuugaaacguuuuagccaaa	uuugcagaaacguuucagauuc	3p	uuugaaacguuuuagccaaaaauguuuucacgguaaagguguuuuuugcagaaacguuucagauuc	uuugaaacguuuuagccaaaaauguuuucacgguaaagguguuuuuugcagaaacguuucagauuc	CAEA01017045:203..269:+
193	gmo-mir-722-2	uuugaaacguuuuagccaaa	uuuugcagaaacguuucagauu	3p	uuugaaacguuuuagccaaaaauguuuccauagucaagguguuuuuugcagaaacguuucagauu	uuugaaacguuuuagccaaaaauguuuccauagucaagguguuuuuugcagaaacguuucagauu	HE570789:337766..337831:+
194	gmo-mir-723-2	cggcaguuuuguaugauguuacu	agacaucagauaaaucugugcu	3p	cggcaguuuuguaugauguuacuucugaugaacugaagacaucagauaaaucugugcu	cggcaguuuuguaugauguuacuucugaugaacugaagacaucagauaaaucugugcu	CAEA01040981:281..339:+
195	gmo-mir-724-1	uuaaagggaauuugcgacuguu	cagccacaccuuccuuuuaaga	5p	uuaaagggaauuugcgacuguuaaucaaagcguuagaacagccacaccuuccuuuuaaga	uuaaagggaauuugcgacuguuaaucaaagcguuagaacagccacaccuuccuuuuaaga	HE566181:68163..68223:-
196	gmo-mir-724-2	uuaaagggaauuugcgacuguu	cagccacaccuuccuuuuaaga	5p	uuaaagggaauuugcgacuguuagucaaaucauuagaacagccacaccuuccuuuuaaga	uuaaagggaauuugcgacuguuagucaaaucauuagaacagccacaccuuccuuuuaaga	HE567345:1763575..1763635:+
197	gmo-mir-725	agcuggaaacuuugccugcaaau	uucagucauuguuucugguagu	3p	agcuggaaacuuugccugcaaauuuaagaguucaugaauuucagucauuguuucugguagu	agcuggaaacuuugccugcaaauuuaagaguucaugaauuucagucauuguuucugguagu	HE567514:142224..142285:+
198	gmo-mir-727b	ucagucuucaguuccucccagc	uugaggcgaguugaagacuuua	5p	ucagucuucaguuccucccagcccaugagcauggcaaagguguguugaggcgaguugaagacuuua	ucagucuucaguuccucccagcccaugagcauggcaaagguguguugaggcgaguugaagacuuua	CAEA01097581:589..655:-
199	gmo-mir-730	uccucauugugcaugcugugug	cacagcgccugcaaugaggagg	5p	uccucauugugcaugcuguguguguguguuuauccgaguucgcccacagcgccugcaaugaggagg	uccucauugugcaugcuguguguguguguuuauccgaguucgcccacagcgccugcaaugaggagg	HE566765:662010..662076:+
200	gmo-mir-731	aaugacacguuuucucccggauu	accgggaaucucgugucagcua	5p	aaugacacguuuucucccggauugcgaaacgcacgagcggcaaccgggaaucucgugucagcua	aaugacacguuuucucccggauugcgaaacgcacgagcggcaaccgggaaucucgugucagcua	HE571228:149014..149078:-
201	gmo-mir-734	cagcuuuuuguuugugcuaugu	guaagacgaacaaaaaguuug	3p	atcagcuuuuuguuugugcuauguugcuuuuaaaauguaagacgaacaaaaaguuugu	atcagcuuuuuguuugugcuauguugcuuuuaaaauguaagacgaacaaaaaguuugu	GeneScaffold_3162 31716 to 31769 (+)
202	gmo-mir-736	ugaacuauucugcaacauuugu	uaaaugcugcagaauugugcuc	3p	ugaacuauucugcaacauuuguugauguggaccuguaaguaaaugcugcagaauugugcuc	ugaacuauucugcaacauuuguugauguggaccuguaaguaaaugcugcagaauugugcuc	HE568234:1612961..1613022:-
203	gmo-mir-737	guuuuuuuagguuuugauuuu	aaucaagaccuaaagaaaauc	3p	guuuuuuuagguuuugauuuuuguaugcuggaugagaaaaucaagaccuaaagaaaauc	guuuuuuuagguuuugauuuuuguaugcuggaugagaaaaucaagaccuaaagaaaauc	HE568640:127375..127434:+
204	gmo-mir-7552-1	uuacaauuaaaggauauuucuu	aaauaucucuuaauuguugggu	5p	uuacaauuaaaggauauuucuugugacugugacuaaacggaaauaucucuuaauuguugggu	uuacaauuaaaggauauuucuugugacugugacuaaacggaaauaucucuuaauuguugggu	HE571397:1573039..1573101:+
205	gmo-mir-7552-2	uuacaauuaaaggauauuucuu	aaaugccuuuuaauuguuuggc	5p	uuacaauuaaaggauauuucuuucgaaugaauaagauucagaaaugccuuuuaauuguuuggc	uuacaauuaaaggauauuucuuucgaaugaauaagauucagaaaugccuuuuaauuguuuggc	CAEA01013908:540..603:-
206	gmo-mir-7h-2	ugagguaguaaguuguguuguu	cuauacaacuuacugccuucca	5p	ugagguaguaaguuguguuguuguggggugugggauaucaccgccccauuuaggagaugcaacuauacaacuuacugccuucca	ugagguaguaaguuguguuguuguggggugugggauaucaccgccccauuuaggagaugcaacuauacaacuuacugccuucca	HE570778:22986..23070:-
207	gmo-mir-8160a	agaauaaugccagcagucgguc	cccacccugguguuauuagga	5p	agaauaaugccagcagucggucagcguguagcagagacccacccugguguuauuagga	agaauaaugccagcagucggucagcguguagcagagacccacccugguguuauuagga	CAEA01218051:258..316:+
208	gmo-mir-8160b	agaauaaugccagcagucggcc	ccagcgcugguguuauuggga	5p	agaauaaugccagcagucggccgugcugcgagcgccucuggccagcgcugguguuauuggga	agaauaaugccagcagucggccgugcugcgagcgccucuggccagcgcugguguuauuggga	HE571216:151993..152055:+
209	gmo-mir-9-1	ucuuugguuaucuagcuguauga	uaaagcuagauaaccgaaaguaa	5p	ucuuugguuaucuagcuguaugaguggcauacauucuucauaaagcuagauaaccgaaaguaa	ucuuugguuaucuagcuguaugaguggcauacauucuucauaaagcuagauaaccgaaaguaa	CAEA01483411:161..224:+
210	gmo-mir-9-2	ucuuugguuaucuagcuguauga	uaaagcuagauaaccgaaaguaa	5p	ucuuugguuaucuagcuguaugagugguguacauucuucauaaagcuagauaaccgaaaguaa	ucuuugguuaucuagcuguaugagugguguacauucuucauaaagcuagauaaccgaaaguaa	HE569198:163887..163950:+
211	gmo-mir-92-1	agguugggagaggugacaaugcu	uauugcacuugucccggccugu	3p	agguugggagaggugacaaugcucuguuugggaugguauugcacuugucccggccugu	agguugggagaggugacaaugcucuguuugggaugguauugcacuugucccggccugu	HE569758:355560..355618:+
212	gmo-mir-92-2	agguggggccgagcagcaaugcu	uauugcacuugucccggccugu	3p	agguggggccgagcagcaaugcugcguagcgacgguauugcacuugucccggccugu	agguggggccgagcagcaaugcugcguagcgacgguauugcacuugucccggccugu	HE569772:2087..2144:-
213	gmo-mir-93	aaaagugcuguuugugcagguag	acugcaaaaccagcacuuaagg	5p	aaaagugcuguuugugcagguagaagagucacccuuccuacugcaaaaccagcacuuaagg	aaaagugcuguuugugcagguagaagagucacccuuccuacugcaaaaccagcacuuaagg	HE570406:50691..50752:+
214	gmo-mir-9-3	ucuuugguuaucuagcuguauga	uaaagcuagcuaaccgaaagua	5p	ucuuugguuaucuagcuguaugaguguuaagccuccuucauaaagcuagcuaaccgaaagua	ucuuugguuaucuagcuguaugaguguuaagccuccuucauaaagcuagcuaaccgaaagua	HE570880:153763..153825:+
215	gmo-mir-9-5	ucuuugguuaucuagcuguauga	uaaagcuagagaaccgaacgua	3p	ucuuugguuaucuagcuguaugaguuuaugaaauaucauaaagcuagagaaccgaacgua	ucuuugguuaucuagcuguaugaguuuaugaaauaucauaaagcuagagaaccgaacgua	HE571286:652327..652387:+
216	gmo-mir-96	uuuggcacuagcacauuuuugcu	caauuauguguggugccaauau	5p	uuuggcacuagcacauuuuugcuucuguauauauacuuugagcaauuauguguggugccaauau	uuuggcacuagcacauuuuugcuucuguauauauacuuugagcaauuauguguggugccaauau	HE567039:12976..13040:+
217	gmo-mir-9-6	ucuuugguuaucuagcuguauga	uaaagcuagagaaccgaaagua	5p	ucuuugguuaucuagcuguaugaguuuuaauuucauaaagcuagagaaccgaaagua	ucuuugguuaucuagcuguaugaguuuuaauuucauaaagcuagagaaccgaaagua	HE568639:839654..839711:+
218	gmo-mir-9-7	ucuuugguuaucuagcuguauga	uaaagcuagauaaccgaaagu	5p	ucuuugguuaucuagcuguaugaguuuuaaaucccugucauaaagcuagauaaccgaaagu	ucuuugguuaucuagcuguaugaguuuuaaaucccugucauaaagcuagauaaccgaaagu	HE567225:191296..191357:+
219	gmo-mir-99	aacccguagauccgaucuugug	caaguucgcuucugcaggucu	3p	aacccguagauccgaucuuguggcaaauaugacagcacaaguucgcuucugcaggucu	aacccguagauccgaucuuguggcaaauaugacagcacaaguucgcuucugcaggucu	HE566869:184077..184135:+
