# Supplementary material for: Discovery of miRNAs and Their Corresponding miRNA Genes in Atlantic Cod (Gadus morhua): Use of Stable miRNAs as Reference Genes Reveals Subgroups of miRNAs That Are Highly Expressed in Particular Organs
Source: PLoS One. 2016 Apr 29;11(4):e0153324. doi: 10.1371/journal.pone.0153324 (PMC4851352; doi:10.1371/journal.pone.0153324)
Supplement: S5 Table — (XLSX) [file pone.0153324.s005.xlsx]

## Sheet: Ark1
S5. All novel miRNAs discovered in miRDeep analysis of smallRNA deep sequencing samples from nine tissues
Nr1	miRNA	5p mature (5' to 3')	3p mature (5' to 3')	Arm dominance	Precursor (5' to 3')	Precursor with mature in bold and dominant mature underlined	GenBank accession #
1	gmo-mir-10545	uaagucucacaccagugcaaaac	cugcucgggugugggaccaugac	5p	uaagucucacaccagugcaaaacaaaacacaucaagcugcucgggugugggaccaugac	uaagucucacaccagugcaaaacaaaacacaucaagcugcucgggugugggaccaugac	CAEA01209123:1196..1255:-
2	gmo-mir-11272	uuucaugguucuuaugugcuucu	aacacuugagaaccaugagacu	3p	uuucaugguucuuaugugcuucuuggaccucuugcuaaagauaugaacacuugagaaccaugagacu	uuucaugguucuuaugugcuucuuggaccucuugcuaaagauaugaacacuugagaaccaugagacu	HE570415:220433..220500:-
3	gmo-mir-11205	ucucucuguucuuuaucaaug	uugauuaugugucagggaaacgg	5p	ucucucuguucuuuaucaauguauugauuucaaagcauugauuaugugucagggaaacgg	ucucucuguucuuuaucaauguauugauuucaaagcauugauuaugugucagggaaacgg	CAEA01507227:11..71:-
4	gmo-mir-11187	ccgucauaacagccuuuggauc	accaagguuuaguuuugacguug	5p	ccgucauaacagccuuuggaucaggaugguugccaugaccaagguuuaguuuugacguug	ccgucauaacagccuuuggaucaggaugguugccaugaccaagguuuaguuuugacguug	CAEA01029954:928..988:-
5	gmo-mir-11217	cugcaggcugcccaggccaucc	auggccuggucagccugcugca	5p	cugcaggcugcccaggccauccuucgccuguaagauggccuggucagccugcugca	cugcaggcugcccaggccauccuucgccuguaagauggccuggucagccugcugca	HE570442:43958..44014:+
6	gmo-mir-11219	aaucuuggacuggaugauguu	caucccucaggccaauugaucga	5p	aaucuuggacuggaugauguuagucacuuagaacacaugacaucccucaggccaauugaucga	aaucuuggacuggaugauguuagucacuuagaacacaugacaucccucaggccaauugaucga	HE566695:503664..503727:+
7	gmo-mir-11221	uauucucacuguagguuggcguc	ucccaaucuaucgugcgagugu	5p	uauucucacuguagguuggcgucucauagucgugucccaaucuaucgugcgagugu	uauucucacuguagguuggcgucucauagucgugucccaaucuaucgugcgagugu	HE570340:192148..192204:+
8	gmo-mir-11224a	acaauucagcugcagauauccg	auauccgcaacugaauuguaga	3p	acaauucagcugcagauauccguaaauacaaaguggauauccgcaacugaauuguaga	acaauucagcugcagauauccguaaauacaaaguggauauccgcaacugaauuguaga	HE570301:2390134..2390192:+
9	gmo-mir-11228	gauucauuuucacaccugaug	ucaggugugagaaugauucgu	3p	gauucauuuucacaccugauguauaugcaucaucaggugugagaaugauucgu	gauucauuuucacaccugauguauaugcaucaucaggugugagaaugauucgu	HE567314:566364..566417:-
10	gmo-mir-11236	ccucccaucuauccucuauuuc	gaaguagaauagcugggagagu	3p	ccucccaucuauccucuauuuccacauauacauguguagauggaaguagaauagcugggagagu	ccucccaucuauccucuauuuccacauauacauguguagauggaaguagaauagcugggagagu	CAEA01050903:429..493:-
11	gmo-mir-10544	uaggcgugucacugcgugucaca	ugcgcacggggccacgcccugc	5p	uaggcgugucacugcgugucacagucucugcuugcgcacggggccacgcccugc	uaggcgugucacugcgugucacagucucugcuugcgcacggggccacgcccugc	HE570407:646339..646393:-
12	gmo-mir-11259	ccacuaguuuuuuuguaacaga	ugcuauaaucaacuguggga	3p	ccacuaguuuuuuuguaacagauguuguauugauucucugcuauaaucaacuguggga	ccacuaguuuuuuuguaacagauguuguauugauucucugcuauaaucaacuguggga	HE568639:1000336..1000394:-
13	gmo-mir-11260	uagcaccggaauguagauauca	aucucucuguuccccgugugcaga	5p	uagcaccggaauguagauaucaaaacacagacuaagacugguucugaucucucuguuccccgugugcaga	uagcaccggaauguagauaucaaaacacagacuaagacugguucugaucucucuguuccccgugugcaga	CAEA01372204:245..315:-
14	gmo-mir-11223	uauagucuguagacgcgucaggg	cugucccucuauagucuguaga	5p	uauagucuguagacgcgucaggguaaugagacacacccccugucccucuauagucuguaga	uauagucuguagacgcgucaggguaaugagacacacccccugucccucuauagucuguaga	HE568665:194230..194291:-
15	gmo-mir-11224b	acaauucaguugcagauauccg	auauccguaacugaauuguaga	3p	acaauucaguugcagauauccguaauucacaaaguggauauccguaacugaauuguaga	acaauucaguugcagauauccguaauucacaaaguggauauccguaacugaauuguaga	HE566434:150615..150674:+
16	gmo-mir-11929	uucguugcagaaggcuuguaga	uacaggccgucuguaaugaca	5p	uucguugcagaaggcuuguagauaacacauuugaccuacaggccgucuguaaugaca	uucguugcagaaggcuuguagauaacacauuugaccuacaggccgucuguaaugaca	HE570226:117368..117425:-
17	gmo-mir-11930	aaaauccacacaucagcacgga	uaugcugauccgcggauuuccc	3p	aaaauccacacaucagcacggauuauccauaagcacguucguaugcugauccgcggauuuccc	aaaauccacacaucagcacggauuauccauaagcacguucguaugcugauccgcggauuuccc	HE567695:897991..898054:-
18	gmo-mir-11935	accugagcuggucugcagacu	ucuccagacuggaccaggacc	3p	accugagcuggucugcagacuagacuaggaccuaagcaggucuccagacuggaccaggacc	accugagcuggucugcagacuagacuaggaccuaagcaggucuccagacuggaccaggacc	HE567306:99879..99940:+
19	gmo-mir-11931-1	cgcgucugagugaacaacccccgu	ugggugacugcucagacgacu	3p	cgcgucugagugaacaacccccgucuguagggaggccugggugacugcucagacgacu	cgcgucugagugaacaacccccgucuguagggaggccugggugacugcucagacgacu	HE569798:640795..640853:-
20	gmo-mir-11932	guaugcauucuugacuguuagcu	cugcaguccuguaugcauucuu	5p	guaugcauucuugacuguuagcuguagcgccuuacuugcugcaguccuguaugcauucuu	guaugcauucuugacuguuagcuguagcgccuuacuugcugcaguccuguaugcauucuu	CAEA01430778:7..67:-
21	gmo-mir-11933	uucuucuccagaguugccgagg	ucgccaacucuggagaagaau	3p	uucuucuccagaguugccgaggccucacgcccucgccaacucuggagaagaau	uucuucuccagaguugccgaggccucacgcccucgccaacucuggagaagaau	HE571613:189449..189502:-
22	gmo-mir-11931-2	cgcgucugagugaacaacccccgu	uggguuacugcucagacgaca	3p	cgcgucugagugaacaacccccgucuguagggaggccuggguuacugcucagacgaca	cgcgucugagugaacaacccccgucuguagggaggccuggguuacugcucagacgaca	CAEA01013884:415..473:+
23	gmo-mir-11934	cccacagcggcugcacuuggaugc	gaccgaaugcugcguugugauag	3p	cccacagcggcugcacuuggaugcuguguaacaaaaggugaccgaaugcugcguugugauag	cccacagcggcugcacuuggaugcuguguaacaaaaggugaccgaaugcugcguugugauag	HE569582:191747..191809:+
24	gmo-mir-11936	cgcgggcucgguagaucaaacg	uuugaucuaccgagcccgcguu	5p	cgcgggcucgguagaucaaacgcgcuuggcgcguuugaucuaccgagcccgcguu	cgcgggcucgguagaucaaacgcgcuuggcgcguuugaucuaccgagcccgcguu	HE570606:455079..455134:-
25	gmo-mir-11183	ccccagguagagcgccuucacc	ugaaggagcucuaccuggggccc	5p	ccccagguagagcgccuucaccgcggacgcugaaggagcucuaccuggggccc	ccccagguagagcgccuucaccgcggacgcugaaggagcucuaccuggggccc	HE567111:1660946..1660999:-
26	gmo-mir-11937	cgaagaccgcgacgucuggccu	gccagacgucacguucuucaga	5p	cgaagaccgcgacgucuggccuggacacacuugacgugucgccgugccagacgucacguucuucaga	cgaagaccgcgacgucuggccuggacacacuugacgugucgccgugccagacgucacguucuucaga	HE566600:134379..134446:+
1miRNAs from 1-13 also observed in Bizuayehu et al 2015
