# Supplementary material for: Discovery of miRNAs and Their Corresponding miRNA Genes in Atlantic Cod (Gadus morhua): Use of Stable miRNAs as Reference Genes Reveals Subgroups of miRNAs That Are Highly Expressed in Particular Organs
Source: PLoS One. 2016 Apr 29;11(4):e0153324. doi: 10.1371/journal.pone.0153324 (PMC4851352; doi:10.1371/journal.pone.0153324)
Supplement: S6 Table — (XLSX) [file pone.0153324.s006.xlsx]

## Sheet: Ark1
S6. All miRNA genes located in gene clusters
Nr	Clustered miRNA genes	locus acc # GeneBank	5p mature (5' to 3')	3p mature (5' to 3')	Arm dominance	Precursor with mature in bold and dominant mature underlined
1	cod-mir-27d	CAEA01040759:456..519:-	aggacuuagcucgcuuugugaac	uucacaguggcuaaguuccg	3p	aggacuuagcucgcuuugugaacaguugaguagaaagauaauguucacaguggcuaaguuccg
2	cod-mir-23a-2	CAEA01040759:805..865:-	ggauuccuggcagaguga	aucacauugccagggauuucc	3p	ggauuccuggcagagugauuuuguugugaugucauguaaaucacauugccagggauuucc
3	cod-mir-144	CAEA01183658:343..401:+	ggauaucaucauauacuguaagu	cuacaguauagaugauguacu	5p	ggauaucaucauauacuguaaguucauuauggagacacuacaguauagaugauguacu
4	cod-mir-451	CAEA01183658:488..531:+	aaaccguuaccauuacugagu	uagcaaugguaaggguucc	5p	aaaccguuaccauuacugaguuuuuagcaaugguaaggguucc
5	cod-mir-222-1	CAEA01202201:317..379:+	ugcucaguaggcaguguagauccu	agcuacaucuggcuacugggucuc	3p	ugcucaguaggcaguguagauccuguuuagcaaucagcagcuacaucuggcuacugggucuc
6	cod-mir-221-1	CAEA01202201:767..830:+	accuggcauacaauguagauaucugu	agcuacauugucugcuggguuu	3p	accuggcauacaauguagauaucuguguuguccaauucuacagcuacauugucugcuggguuu
7	cod-mir-29b-2	CAEA01475371:1119..1181:+	cugguuucacguggugguuuagau	uagcaccauuugaaaucagugu	3p	cugguuucacguggugguuuagauuugaguuccuguugucuagcaccauuugaaaucagugu
8	cod-mir-29a-2	CAEA01475371:1317..1377:+	acugguuuccucuggugcauaga	uagcaccauuugaaaucgguua	3p	acugguuuccucuggugcauagaguaagucuagccuucuagcaccauuugaaaucgguua
9	cod-let-7a-4	CAEA01553329:496..574:-	ugagguaguagguuguauaguu	cuauacagucuagugccuuucu	5p	ugagguaguagguuguauaguuugugggauggauugaauccuuauuuuggugauaacuauacagucuagugccuuucu
10	cod-let-7e-2	CAEA01553329:703..775:-	ugagguaguagauugaauaguu	cuauacaaucuacugucuuucc	5p	ugagguaguagauugaauaguuguggggccgaguccucccucugcguuaacuauacaaucuacugucuuucc
11	cod-mir-30e-1	HE566387:147043..147105:-	uguaaacauccuacacuuucggc	ccgggagugggacuguuugcgcu	5p	uguaaacauccuacacuuucggcgucugcccucauguggccgggagugggacuguuugcgcu
12	cod-mir-30e-2	HE566387:148854..148917:-	uguaaacauccuugacuggaagcu	cuuucagucggauguuugcagc	5p	uguaaacauccuugacuggaagcuagugcuuuguccuggagcuuucagucggauguuugcagc
13	cod-mir-449a	HE566499:61062..61121:-	aggcagugucuuguuagcuggu	cagcuuaccugcuacugcccuc	5p	aggcagugucuuguuagcugguuuguuguguguuugccagcuuaccugcuacugcccuc
14	cod-mir-449b	HE566499:61372..61428:-	aggcagugcaauguuaguugac	caauuaacaaugcucuggauccu	5p	aggcagugcaauguuaguugacguauuauuggucaauuaacaaugcucuggauccu
15	cod-mir-133a-1	HE566612:109175..109235:-	agcugguaaaauggaaccaaau	uugguccccuucaaccagcugu	3p	agcugguaaaauggaaccaaaucaccucuugaauggauuugguccccuucaaccagcugu
16	cod-mir-1-2	HE566612:112878..112939:-	cauacuucuuuaugugcccaua	uggaauguaaagaaguauguau	3p	cauacuucuuuaugugcccauaugaacauaugauagcuauggaauguaaagaaguauguau
17	cod-mir-19b-2	HE566687:992644..992704:-	aguuuugcugguuugcauucc	ugugcaaauccaugcaaaacug	3p	aguuuugcugguuugcauuccgcuggagauugcguuggugugcaaauccaugcaaaacug
18	cod-mir-20a-1	HE566687:992762..992821:-	uaaagugcuuauagugcagguag	acugcagcgugagcacuucaag	5p	uaaagugcuuauagugcagguaguguuguccguaucuacugcagcgugagcacuucaag
19	cod-mir-19a-1	HE566687:992926..992983:-	aguucugcauaguugcacuac	ugugcaaaucuaugcaaaacug	3p	aguucugcauaguugcacuacaagaauagaagaguugugcaaaucuaugcaaaacug
20	cod-mir-18a-2	HE566687:993064..993126:-	uaaggugcaucuagugcagau	acugcccuaagugccccuucu	5p	uaaggugcaucuagugcagauagugaaauagacuagcaccuacugcccuaagugccccuucu
21	cod-mir-17-1	HE566687:993185..993245:-	caaagugcuuacagugcagguag	uacugcaguggaggcacuucuagc	5p	caaagugcuuacagugcagguaguacuaugcaacgcuacugcaguggaggcacuucuagc
22	cod-mir-125a-2	HE566792:123225..123283:-	ucccugagacccuuaaccugu	cagguuagguccucgggaacaga	5p	ucccugagacccuuaaccugugagguuaaaggucacagguuagguccucgggaacaga
23	cod-let-7d-2	HE566792:128930..129001:-	ugagguaguugguuguaugguu	cuguacagcucucuagcuucccc	5p	ugagguaguugguuguaugguuuggcguaauaaucagccgggagauaacuguacagcucucuagcuucccc
24	cod-let-7a-2	HE566819:120032..120099:+	ugagguaguagguuguauaguu	cuguacaacuuccuagcuuccc	5p	ugagguaguagguuguauaguugaggauugcaccaaaggcgauaacuguacaacuuccuagcuuccc
25	cod-mir-125b-1	HE566819:131490..131551:+	ucccugagacccuaacuuguga	acggguuagcuucucgggagc	5p	ucccugagacccuaacuugugacguugugcugucauguccacggguuagcuucucgggagc
26	cod-mir-148	HE566826:222662..222721:-	aaguucugugauacacucagacu	ucagugcauuacagaacuuugu	3p	aaguucugugauacacucagacuguaauugacgguagucagugcauuacagaacuuugu
27	cod-mir-10a-1	HE566826:350427..350489:-	uacccuguagaaccgaauuugu	agauucgauucuaggggagua	5p	uacccuguagaaccgaauuugugugaugaaaccagagucacagauucgauucuaggggagua
28	cod-mir-99	HE566869:184077..184135:+	aacccguagauccgaucuugug	caaguucgcuucugcaggucu	3p	aacccguagauccgaucuuguggcaaauaugacagcacaaguucgcuucugcaggucu
29	cod-let-7c	HE566869:185169..185236:+	ugagguaguagguuguaugguu	cuguacaaccuucuagcuuucc	5p	ugagguaguagguuguaugguuuagaauuacaccgugggaguugacuguacaaccuucuagcuuucc
30	cod-mir-125b-2	HE566869:194779..194842:+	ucccugagacccuaacuuguga	acggguuaggcucuugggacgc	5p	ucccugagacccuaacuugugagcucucuugguaaaauaucacggguuaggcucuugggacgc
31	cod-mir-183	HE567039:12669..12729:+	uauggcacugguagaauucacu	ugaauuaccauagggccaua	5p	uauggcacugguagaauucacugugaaagcacacuaucagugaauuaccauagggccaua
32	cod-mir-96	HE567039:12976..13040:+	uuuggcacuagcacauuuuugcu	caauuauguguggugccaauau	5p	uuuggcacuagcacauuuuugcuucuguauauauacuuugagcaauuauguguggugccaauau
33	cod-mir-182	HE567039:13679..13743:+	uuuggcaaugguagaacucaca	ugguucuagacuugccaacu	5p	uuuggcaaugguagaacucacacuggugagcuagaaggauccggugguucuagacuugccaacu
34	cod-let-7d-1	HE567108:269036..269106:+	ugagguaguugguuguaugguu	cuguacaaccuucuagcuuucc	5p	ugagguaguugguuguaugguuucgcauaauaaacagcauggagauaacuguacaaccuucuagcuuucc
35	cod-mir-125a-1	HE567108:272623..272680:+	ucccugagacccuuaaccugu	caggugagguccuugggaac	5p	ucccugagacccuuaaccugugaugauguaaaggucacaggugagguccuugggaac
36	cod-let-7h-1	HE567345:1052383..1052465:-	ugagguaguaaguuguguuguu	cuauacaacuuacugccuuccu	5p	ugagguaguaaguuguguuguuguuggggaucaggauuauucaccccguucaggagauaacuauacaacuuacugccuuccu
37	cod-let-7g-2	HE567345:1052708..1052780:-	ugagguaguaguuuguauaguu	cuauacagucuacugucuuucu	5p	ugagguaguaguuuguauaguuuuaggaucacaccagaucugggagauaacuauacagucuacugucuuucu
38	cod-mir-212-1	HE568217:132512..132577:+	accuuggcuuuagacugcuuacu	uaacagucuacagucauggcu	3p	accuuggcuuuagacugcuuacugcuccccagcugacagcccaguaacagucuacagucauggcu
39	cod-mir-132-2	HE568217:132868..132930:+	accguggcuuuagauuguuacu	uaacagucuacagccauggucg	3p	accguggcuuuagauuguuacucuagcaacagcaccaugguaacagucuacagccauggucg
40	cod-mir-15b	HE568600:341901..341962:+	uagcagcgcaucaugguuuga	caaaccauuaugugcugcugua	5p	uagcagcgcaucaugguuugaaacgaugucaaaaguguccaaaccauuaugugcugcugua
41	cod-mir-16a	HE568600:342080..342145:+	uagcagcacguaaauauuggug	caauguuggcagugcugcuuca	5p	uagcagcacguaaauauuggugugugagacuagaccccaaccccaauguuggcagugcugcuuca
42	cod-mir-133b	HE568667:96738..96797:-	gcuggucaaacggaaccaaguc	uuuggucccuuucaaccagcu	3p	gcuggucaaacggaaccaagucagguguuucugugagguuuggucccuuucaaccagcu
43	cod-mir-206	HE568667:99341..99401:-	acaugcuuccuuauaugcccaua	uggaauguaaggaagugugugg	3p	acaugcuuccuuauaugcccauaugaauacgccaguuauggaauguaaggaagugugugg
44	cod-let-7e-1	HE568845:697528..697601:+	ugagguaguagauugaauaguu	cuauacaaucuacugucuuucc	5p	ugagguaguagauugaauaguugugggguugugcaccccaaucugagauaacuauacaaucuacugucuuucc
45	cod-let-7a-5	HE568845:697772..697849:+	ugagguaguagguuguauaguu	cuauacagucuauugccuuccc	5p	ugagguaguagguuguauaguuuggugggagggaucagcccugcucaggugauaacuauacagucuauugccuuccc
46	cod-mir-125b-3	HE569363:2583112..2583174:-	ucccugagacccuaacuuguga	acggguuggguucuugggagcu	5p	ucccugagacccuaacuugugacgguuugccuucaugugcacggguuggguucuugggagcu
47	cod-let-7a-1	HE569363:2590773..2590841:-	ugagguaguagguuguauaguu	cuguacagccuccuagcuuuccc	5p	ugagguaguagguuguauaguucagagugacaucgcaggagauaacuguacagccuccuagcuuuccc
48	cod-mir-100a	HE569363:2591157..2591214:-	aacccguagauccgaacuugug	caaguucauaucuauagguaug	5p	aacccguagauccgaacuuguggugacucucugcgcaaguucauaucuauagguaug
49	cod-mir-29d	HE569614:926750..926809:+	ccgguuucaggugguguuuuaga	uagcaccauuugaaaucggug	3p	ccgguuucaggugguguuuuagaguaccagauccaaucuagcaccauuugaaaucggug
50	cod-mir-29a-1	HE569614:927151..927210:+	accguuuucuucugguguuuaga	uagcaccauuugaaaucgguua	3p	accguuuucuucugguguuuagaguucauuuagugucuagcaccauuugaaaucgguua
51	cod-mir-17-2	HE569758:354880..354939:+	caaagugcuuacagugcagguag	acugcagugaaggcacuuucagc	5p	caaagugcuuacagugcagguagucuuacaauaucuacugcagugaaggcacuuucagc
52	cod-mir-18a-1	HE569758:355007..355070:+	uaaggugcaucuagugcagau	acugcccuaagugcuccuucug	5p	uaaggugcaucuagugcagauagugaaguagacuagcaccuacugcccuaagugcuccuucug
53	cod-mir-19a-2	HE569758:355142..355198:+	aguuuugcguaguugcucugc	ugugcaaaucuaugcaaaacug	3p	aguuuugcguaguugcucugcaagaaaauugaguugugcaaaucuaugcaaaacug
54	cod-mir-20a-2	HE569758:355323..355382:+	uaaagugcuuauagugcagguag	acugcagugugagcacuuaaag	5p	uaaagugcuuauagugcagguaguuguauguauuucuacugcagugugagcacuuaaag
55	cod-mir-19b-4	HE569758:355452..355513:+	aguuuugcugguuugcuuucag	ugugcaaauccaugcaaaacug	3p	aguuuugcugguuugcuuucagcuuuugaaaacacacgcugugcaaauccaugcaaaacug
56	cod-mir-92a-1	HE569758:355560..355618:+	agguugggagaggugacaaugcu	uauugcacuugucccggccugu	3p	agguugggagaggugacaaugcucuguuugggaugguauugcacuugucccggccugu
57	cod-mir-30b	HE570053:81943..82003:-	uguaaacauccuacacucucagcu	cugggagagggguguuuaugcu	5p	uguaaacauccuacacucucagcuguguccugaaggagcugggagagggguguuuaugcu
58	cod-mir-30e-1	HE570053:82256..82321:-	uguaaacauccuugacuggaagcu	cuuucagucggauguuugcagc	5p	uguaaacauccuugacuggaagcugcauucugacccuuuaaggcuuucagucggauguuugcagc
59	cod-mir-132-1	HE570340:947712..947775:-	accguggcauuagauuguuacu	uaacagucuacagccauggucg	3p	accguggcauuagauuguuacuguagcaaccgcagcacugguaacagucuacagccauggucg
60	cod-mir-212-2	HE570340:947995..948064:-	accuuggcuauagacugcuuacu	uaacagucuacagucauggcu	3p	accuuggcuauagacugcuuacugcugaagcugcucaccacaguacaguaacagucuacagucauggcu
61	cod-mir-20a-3	HE570406:50465..50526:+	uaaagugcuuauagugcagguag	ccgcccuguaagcacuuaucu	5p	uaaagugcuuauagugcagguaguauugauaccuggccuaccgcccuguaagcacuuaucu
62	cod-mir-93	HE570406:50691..50752:+	aaaagugcuguuugugcagguag	acugcaaaaccagcacuuaagg	5p	aaaagugcuguuugugcagguagaagagucacccuuccuacugcaaaaccagcacuuaagg
63	cod-mir-19d	HE570406:50960..51025:+	agcuuugcagggugggcagucagc	ugugcaaacccaugcaaaacug	3p	agcuuugcagggugggcagucagccugggugcuuuggagccgcugugcaaacccaugcaaaacug
64	cod-mir-25	HE570406:51119..51179:+	aggcggagacucgggcaauugc	cauugcacuugucucggucuga	3p	aggcggagacucgggcaauugccagccuucccagacggcauugcacuugucucggucuga
65	cod-mir-193	HE570758:401123..401181:+	ugggucuuugcgggcaagguga	aacuggccuacaaagucccagu	3p	ugggucuuugcgggcaaggugaguccucauucauucaacuggccuacaaagucccagu
66	cod-mir-365	HE570758:403785..403847:+	agggacuuuuaggggcagcugug	uaaugccccuaaaaauccuuau	3p	agggacuuuuaggggcagcuguguuuaauuaacccagucauaaugccccuaaaaauccuuau
67	cod-let-7h-2	HE570778:22986..23070:-	ugagguaguaaguuguguuguu	cuauacaacuuacugccuucca	5p	ugagguaguaaguuguguuguuguggggugugggauaucaccgccccauuuaggagaugcaacuauacaacuuacugccuucca
68	cod-let-7g-1	HE570778:23472..23544:-	ugagguaguaguuuguauaguu	cuauacagucuacugucuuucu	5p	ugagguaguaguuuguauaguuuuaggaucacaccagaucugggagauaacuauacagucuacugucuuucu
69	cod-mir-16b	HE571102:46215..46281:-	uagcagcacguaaauauuggag	ccaguauugaucgugcugcugaa	5p	uagcagcacguaaauauuggaguuuacacugucgcauaugccuccaguauugaucgugcugcugaa
70	cod-mir-15a	HE571102:46493..46553:-	uagcagcacagaaugguuugu	caggccguacugugcugcagcagu	5p	uagcagcacagaaugguuugugguuacacugagauacaggccguacugugcugcagcagu
71	cod-mir-731	HE571228:149014..149078:-	aaugacacguuuucucccggauu	accgggaaucucgugucagcua	5p	aaugacacguuuucucccggauugcgaaacgcacgagcggcaaccgggaaucucgugucagcua
72	cod-mir-462	HE571228:149805..149862:-	uaacggaacccauaauacagcug	gcugguuauggcguccguu	5p	uaacggaacccauaauacagcugugguugugcacagcagcugguuauggcguccguu
73	cod-mir-200b	HE571528:73084..73143:+	caucuuacgaggcagcauugga	uaauacugccugguaaugauga	3p	caucuuacgaggcagcauuggaugucauaucccucucuaauacugccugguaaugauga
74	cod-mir-200a	HE571528:73296..73357:+	caucuuaccuggcagugcuuga	uaacacugucugguaacgaugu	3p	caucuuaccuggcagugcuugauuguaugacuggucuucuaacacugucugguaacgaugu
75	cod-mir-429	HE571528:74829..74887:+	gucuuaccagacacgguuaga	uaauacugucugguaaugccg	3p	gucuuaccagacacgguuagauuuaaugaucugugucuaauacugucugguaaugccg
76	cod-mir-199-1	HE572020:79409..79469:+	cccaguguucagacuaccuguuc	acaguagucugcacauugguu	3p	cccaguguucagacuaccuguucaggcucuuacugguguacaguagucugcacauugguu
77	cod-mir-214-1	HE572020:81842..81903:+	ugccugucuacacuugcugugc	acagcaggcacagacaggcaga	3p	ugccugucuacacuugcugugcagacauucugcuccuguacagcaggcacagacaggcaga
