# Supplementary material for: Discovery of miRNAs and Their Corresponding miRNA Genes in Atlantic Cod (Gadus morhua): Use of Stable miRNAs as Reference Genes Reveals Subgroups of miRNAs That Are Highly Expressed in Particular Organs
Source: PLoS One. 2016 Apr 29;11(4):e0153324. doi: 10.1371/journal.pone.0153324 (PMC4851352; doi:10.1371/journal.pone.0153324)
Supplement: S7 Table — (XLSX) [file pone.0153324.s007.xlsx]

## Sheet: Ark1
S7. Correlation between relative increase of tissue specific miRNAs in RT-qPCR measurements vs estimates of the relative increase in deep sequencing samples.
	miRNA	tissue	Relative increase qPCR	Relative increase normalized reads		log(qPCR)	log(normalised reads)
1	let-7i-5p	B	43	10.9396		1.63347	1.039
2		I	3.5	1.52784		0.544068	0.184078
3	9-5-3p	B	3144	476.537		3.49748	2.6781
4	10d-5p	SP	2	27.9169		0.30103	1.44587
5		SK	9.4	2.6		0.973128	0.414973
6	101b-3p	L	6.9	16.971		0.838849	1.22971
7	103-3p	B	16.3	9.7707		1.21219	0.989926
8	128-3p	B	64	22.2404		1.80618	1.34714
9	140-3p	G	15.6	13.4075		1.19312	1.12735
10	143-3p	I	63	14.977		1.79934	1.17542
11	144-5p	HK	39	32.8345		1.59106	1.51633
12		SP	17	11.5534		1.23045	1.06271
13	148-5p	L	5.1	8.44264		0.70757	0.926478
14	150-5p	G	46	23.8842		1.66276	1.37811
15	192-5p	I	289	157.719		2.4609	2.19788
16		L	13.2	7.61681		1.12057	0.881773
17	200a-3p	G	83	15.2357		1.91908	1.18286
18		HK	3.6	1.59582		0.556303	0.202983
19	204-5p	SK	402	103.242		2.60423	2.01386
20		B	161	53.5999		2.20683	1.72916
21	223a-5p	HK	22	19.1549		1.34242	1.28228
22		SP	13	7.74282		1.11394	0.888899
23	338-3p	B	45	39.005		1.65321	1.59112
24		MU	11.2	5.99325		1.04922	0.777662
25	429-3p	G	85	21.6537		1.92942	1.33553
26		HK	4.5	3.31109		0.653213	0.519971
27	449b-5p	B	159	536.13		2.2014	2.72927
28	451-5p	SP	13.5	11.1831		1.13033	1.04856
29		HK	10.4	8.2005		1.01703	0.913841
30		G	3.7	2.07232		0.568202	0.316458
31	455-5p	G	8.4	5.58359		0.924279	0.746914
32	458-3p	B	92	24.7163		1.96379	1.39298
33	11272-3p	MU	23	289.998		1.36173	2.46239
34		B	3.9	28.7279		0.591065	1.4583
B: brain, G: gills, HK: head-kidney, I: intestine, L: liver, MU: skeletal muscle, SK: skin, SP: spleen
										Correlation coefficient	0.629719
